# Supplementary material for: Claw shape variation in oribatid mites of the genera Carabodes and Caleremaeus: exploring the interplay of habitat, ecology and phylogenetics
Source: PeerJ. 2023 Sep 25;11:e16021. doi: 10.7717/peerj.16021 (PMC10538281; doi:10.7717/peerj.16021)
Supplement: Supplemental Information 5 [file peerj-11-16021-s005.fas]

>Mite49_Caleremaeus_alpinus_CIA22
CACTCTCTATTTTATATTcGGAACCTGAGCaGGCATGCTAGGTGCTGCTCTTAGCGCTATTATCCGTTTGGAACTAGGACAACCAGGTTCCATAATAGATAATGATCAAATTTATAATACTATTGTTACTGCTCATGCTTTCGTAATAATCTTTTTTATAGTTATGCCTGTAATAATTGGAGGTTTTGGAAATTGACTCATCCCATTAATAATCGGAGCTCAAGATATAGCATTCCCCCGTATAAATAACATAAGATTCTGGCTACTCCCCCCTTCACTAATCCTACTAACAACGTCCGCACTCGCAGGAATTGGAGCAGGAACTGGTTGGACTGTGTACCCCCCTTTAGCTGGCAACCTCTTTCATTCAAGAATTTCTGTTGATCTAGCTATTTTCAGTCTGCATCTAGCGGGGGCCTCTTCTATCTTAGGAGCTATCAATTTCATTACTACTATTATAAATATACGCTCCTCTACAAAAACCCTTGACTCCATCCCTCTATTTGTGTGATCTGTTCTTATCACAGCCATTCTCTTACTTTTATCATTACCTGTATTAGCAGGGGCTATCACCATACTGCTAACCGACCGAAATTTCAACACAACGTTCTTTGATCCTTCTGGAGGAGGAGACCCCATTCTGTATCAACATTTATTT
>Mite29_Caleremaeus_alpinus_CIA40
CACTcTCTATTTTATATTcGGAACCTGAGCCGGCATGCTAGGTGCTGCTCTTAGGGCTATTATCCGTTTGGAACTAGGACAACCAGGTTCCATAATAGATAATGATCAAATTTATAATACTATTGTCACTGCTCATGCTTTCGTAATAATCTTTTTTATAGTTATGCCTGTAATAATTGGAGGCTTTGGAAATTGACTCATCCCATTGATAATCGGAGCTCAAGATATAGCATTCCCCCGTATAAATAACATAAGATTCTGGTTACTCCCCCCTTCACTAATCCTGCTAACAACGTCCGCACTCGCAGGAATTGGAGCCGGGACTGGTTGGACTGTGTACCCCCCTTTGGCTGGCAACCTCTTTCATTCAAGAATTTCTGTTGATCTAGCTATTTTCAGTCTGCATTTAGCGGGGGCCTCTTCTATCTTAGGGGCTATCAATTTCATTACTACTATTATAAATATACGCTCCTCTACAAAAACCCTTGACTCCATCCCTCTATTTGTGTGATCTATTCTTATCACAGCCATTCTCTTACTTTTATCATTACCTGTATTAGCAGGGGCTATCACCATACTACTAACCGACCGAAATTTCAACACAACGTTCTTTGATCCTTCTGGAGGAGGAGACCCCATTCTGTATCAACATTTATTT
>Mite210_Caleremaeus_alpinus_CIA76
CACTCTCTATTTTATATTTGGAACCTGAGCCGGCATGTTAGGTGCTGCTCTTAGGGCTATTATCCGTTTAGAACTAGGACAACCAGGTTCCATAATAGATAATGATCAAATTTATAATACTATTGTTACTGCCCATGCTTTCGTAATAATCTTTTTTATAGTTATGCCTGTAATAATTGGAGGTTTTGGAAATTGGCTCATCCCATTGATAATCGGAGCTCCAGATATAGCATTCCCCCGTATAAATAACATAAGATTCTGGCTACTCCCCCCTTCACTAATCCTACTAACAACGTCCGCACTCGCAGGAATTGGAGCAGGAACTGGTTGGACTGTGTACCCCCCTTTAGCTGGCAACCTCTTTCATTCAAGAATTTCTGTTGATCTAGCTATTTTCAGTCTGCATTTAGCGGGGGCCTCTTCTATCTTAGGGGCTATCAATTTCATTACTACTATTATAAATATACGCTCTTCTACAAAAACCCTTGACTCCATCCCTCTATTTGTGTGATCTGTTCTTATCACAGCCATCCTCTTACTTTTATCATTACCTGTATTAGCAGGGGCTATCACCATACTACTAACCGACCGAAATTTCAACACAACGTTCTTTGATCCTTCTGGAGGAGGAGACCCCATTCTGTACCAACATTTATTT
>Mite59_Caleremaeus_mentobellus_CIA71
CACTCTTTACTTTATATTCGGGACCTGAGCTGGAATACTGGGAGCTGCCCTTAGGGCCATTATCCGGTTAGAACTAGGTCAACCCGGTTCCATGATAAACAACGATCAAGTTTATAATACTATTGTTACAGCCCATGCTTTTGTAATAATTTTTTTCATGGTCATACCCGTAATAATCGGGGGGTTCGGAAATTGACTAGTCCCGTTAATAATTGGAGCGCAAGACATGGCCTTCCCTCGAATAAATAACATAAGATTCTGGCTACTTCCCCCCTCATTAACCCTACTGACAACATCCGCACTGGCTGGAATTGGAGCCGGAACAGGATGGACCGTGTACCCTCCCCTCGCCAGTAATTTATTTCACTCAAGAATTTCCGTAGACTTGGCTATCTTCAGTCTTCACTTGGCTGGGGCTTCTTCGATTCTGGGAGCTATCAATTTTATTACTACTATTATAAATATACGTTCCTCCACTAGAACTCTCGACTCCATTCCCCTATTTGTGTGGTCTGTTCTTATCACAGCCATTCTTTTGTTGTTATCTTTACCTGTCTTAGCAGGAGCCATCACCATGCTTTTAACAGATCGAAATTTTAACACAGCCTTCTTTGACCCTTCCGGAGGGGGGGATCCCATCTTGTACCAACATTTATTT
>Mite61_Caleremaeus_mentobellus_CIA72
CACTCTTTACTTTATATTcGGGACCTGAGCTGGAATATTGGGGGCTGCCCTTAGGGCCATTATCCGACTAGAGCTGGGTCAACCCGGTTCCATGATGAACAACGATCAAATTTATAATACTATTGTTACAGCCCATGCTTTTGTAATAATTTTTTTTATGGTCATACCCGTAATAATCGGGGGGTTCGGAAATTGACTAGTCCCGTTAATAATTGGAGCGCAAGACATGGCCTTCCCTCGAATAAATAACATAAGATTCTGGCTACTTCCCCCCTCATTAACCCTACTGACAACATCCGCACTCGCTGGAATTGGAGCCGGAACAGGATGGACCGTGTATCCTCCCCTCGCCAGTAATTTATTTCACTCAAGAATTTCTGTAGACTTGGCTATTTTCAGTCTTCACTTGGCTGGGGCTTCTTCAATTCTGGGAGCTATCAACTTTATTACTACTATTATAAATATGCGTTCCTCCACTAGAACTCTCGACTCCATTCCCCTATTTGTGTGGTCTGTTCTTATTACAGCCATTCTTTTGTTGTTATCTTTACCTGTCTTAGCAGGAGCCATCACCATGCTTTTAACAGATCGAAATTTTAACACAGCCTTCTTTGACCCTTCCGGAGGGGGGGATCCCATCTTGTACCAACATTTATTT
>Mite63_Caleremaeus_mentobellus_CIA73
CACTCTTTACTTTATATTCGGGACCTGAGCTGGAATATTGGGAGCTGCCCTTAGGGCCATTATCCGGCTAGAACTGGGTCAACCCGGTTCCATGATGAACAACGATCAAATTTATAATACTATTGTTACAGCCCATGCTTTTGTAATAATTTTTTTTATGGTCATACCCGTAATAATCGGGGGGTTCGGAAATTGACTAGTCCCGTTAATAATTGGAGCTCAAGACATGGCCTTCCCTCGAATAAATAACATAAGATTCTGGCTGCTTCCCCCCTCATTAACCCTACTGACAACATCCGCACTCGCTGGAATTGGAGCCGGAACAGGATGGACCGTGTATCCTCCCCTCGCCAGTAATTTATTTCACTCAAGAATTTCTGTAGACTTGGCTATTTTCAGTCTTCACTTGGCTGGAGCTTCTTCAATTCTGGGAGCTATCAATTTTATTACTACTATTATAAATATGCGTTCCTCCACTAGAACTCTCGACTCCATTCCCCTATTTGTGTGGTCTGTTCTTATTACAGCCATTCTTTTGTTGTTATCTCTACCTGTCTTAGCAGGAGCCATCACCATGCTTTTAACAGATCGAAATTTTAACACAGCCTTCTTTGACCCTTCCGGAGGGGGGGATCCCATCTTATACCAACATTTATTT
>Mite55_Caleremaeus_lignophilus_CIA58
TACTCTATACTTCATACTTGGAACCTGAGCCGGTATACTAGGCTCTGCTTTAAGAGCTCTAATTCGACTAGAGCTCGGACAACCCGGATCCTTAATAGACAATGACCAAATTTATAACACTATTGTTACCGCCCATGCCTTCGTCATGATTTTTTTTATGGTTATACCAGTCATAATCGGAGGATTCGGAAACTGGCTTGTCCCCATACTAATCGGAGCACAAGACATAGCTTTCCCACGAATAAACAACATAAGATTTTGACTACTCCCACCTTCTTTAACACTTCTGGCTAGATCTTCCTTTGCCAATGTCGGAGTGGGGACTGGCTGAACCGTGTATCCTCCCTTAGCCGGAAACCTCTTTCACTCAGGAATTTCGGTAGATCTGGCTATTTTTAGTCTGCATCTAGCAGGGGCATCTTCAATTCTAGGAGCTATCAATTTTATTACTACTATCATAAATATACGAACTTCTATTAACACACTAGATGCTATCCCGCTATTCGTGTGATCAGTACTAATTACAGCAGTGCTTCTGCTCCTGTCCCTTCCTGTATTGGCAGGAGCCATCACAATACTACTAACAGATCGAAATTTCAACACAACTTTTTTTGACCCAGCAGGAGGAGGTGATCCTATTTTGTACCAACATTTATTT
>Mite577_Caleremaeus_lignophilus_CIA69
TACTCTATATTTCATACTTGGAACCTGAGCCGGTATACTAGGCTCCGCTTTAAGAGCTCTAATTCGACTAGAGCTCGGACAACCCGGATCCTTAATAGACAATGACCAAATTTATAACACTATTGTTACCGCCCATGCCTTCGTCATGATTTTTTTTATGGTTATACCAGTCATAATCGGAGGATTCGGAAACTGGCTTGTCCCCATACTAATCGGAGCACAAGACATAGCTTTCCCACGAATAAACAACATAAGATTTTGACTACTCCCACCTTCTTTAACACTTCTGGCTAGATCTTCCTTTGCCAATGTCGGAGTGGGGACTGGCTGAACCGTGTATCCTCCCTTAGCCGGAAACCTCTTTCACTCAGGAATTTCGGTAGATCTGGCTATTTTTAGTCTGCATCTAGCAGGGGCATCCTCAATTCTAGGAGCTATCAATTTTATTACTACTATCATAAATATACGAACTTCTATTAACACACTAGATGCTATCCCGCTATTCGTGTGATCAGTACTAATTACAGCAGTGCTTCTGCTCCTGTCCCTTCCTGTATTGGCAGGAGCCATCACAATACTACTAACAGATCGAAATTTCAACACAACTTTTTTTGACCCAGCAGGAGGAGGTGATCCTATTTTGTACCAACATTTATTT
>Mite579_Caleremaeus_lignophilus_CIA74
TACTCTATATTTCATACTTGGAACCTGAGCCGGTATACTAGGcTCCGCTTTAAGAGCTCTAATTCGACTAGAGCTCGGACAACCCGGATCCTTAATAGACAATGACCAAATTTATAACACTATTGTTACCGCCCATGCCTTCGTCATGATTTTTTTTATGGTTATACCAGTCATAATCGGAGGATTCGGAAACTGGCTTGTCCCCATACTAATCGGAGCACAAGACATAGCTTTCCCACGAATAAACAACATAAGATTTTGACTACTCCCACCTTCTTTAACACTTCTGGCTAGATCTTCCTTTGCCAATGTCGGAGTGGGGACTGGCTGAACCGTGTATCCTCCCTTAGCCGGAAACCTCTTTCACTCAGGAATTTCGGTAGATCTGGCTATTTTTAGTCTGCATCTAGCAGGGGCATCCTCAATTCTAGGAGCTATCAATTTTATTACTACTATCATAAATATACGAACTTCTATTAACACACTAGATGCTATCCCGCTATTCGTGTGATCAGTACTAATTACAGCAGTGCTTCTGCTCCTGTCCCTTCCTGTATTGGCAGGAGCCATCACAATACTACTAACAGATCGAAATTTCAACACAACTTTTTTTGACCCAgCAGGAGGAGGTGATCCTATTTTGTACCAACATTTATTT
