# Supplementary material for: Claw shape variation in oribatid mites of the genera Carabodes and Caleremaeus: exploring the interplay of habitat, ecology and phylogenetics
Source: PeerJ. 2023 Sep 25;11:e16021. doi: 10.7717/peerj.16021 (PMC10538281; doi:10.7717/peerj.16021)
Supplement: Supplemental Information 6 [file peerj-11-16021-s006.fas]

>Mite01_Carabodes_marginatus_CIA12
AACCATGTACTTTGTTTTTGGAAGATGGGCCGGAATTCTAGGATCTTCTCTTAGTTCATTGATTCGAATTGAATTGGGTCAGCCAGGACCTTTCTTAGGAAACGATCAACTTTACAATTCTATCGTCACAGCTCACGCTTTTGTGATAATTTTCTTTATAGTTATACCTATTATAATTGGAGGACTGGGTAACTGACTTGTTCCTATAATAATAGGAGTTCAGGACATAGCGTTTCCTCGTATAAATAACATAAGATTTTGGCTTTTGCCTCCATCTTTATCTCTTTTGTGTTTATCTTCTTTAACAGGTAACGGAGCTGGAACGGGTTGGACTGTCTATCCCCCCTTAAGCAGCTACAATTTTCACTCAGATTATTCTGTAGACTTGGCAATTTTTAGATTACATTTAGCTGGAGTTTCATCGATTCTAGGATCAATTAATTTTATTTCTACAGTTTTAAATATAAAAATTCCAACGGTTTCTTTAGAACTAATTCCATTATTCGTTTGATCAGTAATCATCACCACAATTCTTCTCTTACTATCGCTACCTGTTTTAGCAGGTGCTATTACCATATTGTTAACAGACCGTAATTTTAACACATCCTTTTTTGACCCTAGGGGGGGTGGAGATCCCATCTTATATCAACATCTTTTT
>Mite03_Carabodes_ornatus_CIA42
CACTATGTACTTcGTTTTTGGTAGTTGAGCTGGAATTCTTGGATCTTCCCTCAGATCTCTGATTCGAATTGAACTTGGACAGCCAGGCCCATTTCTTGGAAACGATCAACTTTACAATTCCATTGTTACGGCTCATGCTTTTGTTATAATTTTCTTTATAGTAATGCCGATCATAATCGGTGGATTGGGAAACTGGCTAATTCCTATCATGATGGGAGTGCAAGACATGGCATTTCCACGAATAAATAATATAAGATTTTGGTTACTTCCTCCTTCTTTAACTTTACTGTGTTTATCTTCCATAGCTGGAAGAGGTGTCGGAACCGGTTGAACGGTGTACCCGCCATTGAGAAGATACATTTTTCACTCAGATTATTCTGTAGATTTAGCAATCTTTAGTTTGCATCTAGCCGGAATTTCATCGATCTTAGGATCGATTAATTTTATTTCAACAATTTCTAACATGAAGACTCAATCCATTTCAATGGAAATAATCCCCTTATTTGTGTGATCTGTGATAATTACTACAATCTTACTACTGTTGTCTTTACCTGTCTTAGCAGGTGCTATTACCATATTATTAACAGACCGGAATTTCAATACTTCATTTTTTGACCCCAGCGGGGGAGGGGATCCTATCTTATACCAACATTTGTTT
>Mite85_Carabodes_ornatus_CIA74
TACTATATACTTCGTTTTTGGCAGTTGAGCTGGAATTCTTGGATCTTCCCTCAGATCACTGATTCGAATTGAACTTGGACAGCCGGGCCCATTTCTAGGAAACGATCAACTTTACAATTCCATTGTTACGGCTCATGCTTTTGTTATAATTTTCTTCATAGTGATACCGATCATAATCGGTGGATTGGGAAACTGGCTAATTCCTATCATGATGGGAGTGCAAGACATGGCATTTCCACGAATGAATAATATAAGATTTTGGTTGCTTCCTCCTTCTTTGACTTTATTGTGTTTGTCTTCCATAGCTGGGAGAGGTGTCGGAACCGGCTGAACGGTGTACCCACCATTGAGAAGGTTCATTTTTCACTCAGACTATTCTGTAGATTTAGCAATCTTTAGTTTGCATCTAGCCGGAATTTCATCGATCTTAGGATCGATTAATTTTATTTCAACAATTTCTAATATGAAGACTCAATCCATCTCAATGGAAATAATCCCCTTATTTGTATGATCTGTAATAATTACTACAATCTTACTATTGTTATCTTTACCTGTCTTAGCAGGTGCTATTACCATACTACTAACAGACCGAAATTTCAATACTTCATTTTTTGACCCCAGTGGGGGAGGAGACCCTATTTTATACCAACATTTGTTT
>Mite25_Carabodes_labyrinthicus_CIA09
GACTATGTATTTCATTTTTGGAAGATGAGCAGGACTTTTGGGATCTTCTTTAAGATCTCTTATTCGACTAGAGCTAGCTCAACCTGGGGGTTTGATTGGTAATGATCAAATCTATAATACGATTGTGACGGCCCATGCCTTCGTAATGATCTTTTTTATAGTGATACCAGTGATGATTGGTGGGTTAGGAAACTGGTTGGTACCAATAATAATAGGAGCACAAGATATATCATTCCCTCGAATGAATAACATAAGATTTTGACTATTACCCCCATCTCTATCTTTATTGTGTTTATCATCTTTAGCTGGAAGCGGAGTAGGGACTGGTTGAACCGTTTACCCACCTTTAAGGAGTTATGGATTTCATTCGGATTATTCAGTTGACCTGGCAATTTTCAGATTACATCTGGCTGGTATTTCTTCAATCTTAGGGTCTATTAACTTCATTTCCACTATTATAAATATACGAATTCCATCTTTACAATTAGAAATGATTCCCCTATTCGTGTGATCGGTATTAATCACTACAATCCTGTTGCTTCTATCGTTACCGGTGTTGGCCGGTGCCATCACAATACTTTTAACAGATCGAAATTTTAATACCTCATTCTTTGACCCTAGTGGGGGTGGAGATCCAATTTTATATCAACATCTATTC
>Mite24_Carabodes_labyrinthicus_CIA21
GACTATGTATTTCATTTTTGGAAGATGAGCAGGACTTTTGGGATCTTCTTTAAGATCTCTTATCCGACTAGAGCTAGCTCAACCTGGGGGTTTGATTGGTAATGATCAAATCTATAATACGATTGTAACGGCCCATGCCTTCGTAATGATCTTTTTTATAGTGATACCAGTGATGATTGGTGGGTTAGGAAACTGGTTGGTACCAATAATAATAGGAGCACAAGATATATCATTCCCTCGAATGAATAACATAAGATTTTGATTATTACCCCCATCTCTATCTTTATTGTGTTTATCATCTTTAGCTGGAAGCGGAGTAGGGACTGGTTGAACCGTTTACCCACCTTTAAGGAGTTATGGATTTCATTCGGATTATTCAGTTGACCTGGCAATTTTCAGATTACATCTGGCCGGTATTTCTTCAATCTTGGGGTCTATTAACTTCATTTCCACTATTATAAATATACGAATTCCATCTTTACAATTAGAAATGATTCCCCTATTCGTGTGATCGGTATTAATCACTACAATCCTGTTGCTTCTATCGTTACCGGTGTTGGCCGGTGCCATCACAATACTTTTAACAGATCGAAATTTTAATACCTCATTCTTTGACCCTAGTGGGGGTGGAGATCCAATTTTATATCAACATCTATTC
>Mite15_Carabodes_labyrinthicus_CIA45
GACTATGTATTTCATTTTTGGAAGATGAGCAGGACTTTTGGGATCTTCTTTAAGATCTCTTATTCGACTAGAGCTAGCTCAACCTGGGGGTTTGATTGGTAATGATCAAATCTATAATACGATTGTGACGGCCCATGCCTTCGTAATGATCTTTTTTATAGTGATACCAGTGATGATTGGTGGGTTAGGAAACTGGTTGGTACCAATAATAATAGGAGCACAAGATATATCATTCCCTCGAATGAATAACATAAGATTTTGACTATTACCCCCATCTCTATCTTTATTGTGTTTATCATCTTTAGCTGGAAGCGGAGTAGGGACTGGTTGAACCGTTTACCCACCTTTAAGGAGTTATGGATTTCATTCGGATTATTCAGTTGACCTGGCAATTTTCAGATTACATCTGGCTGGTATTTCTTCAATCTTAGGGTCTATTAACTTCATTTCCACTATTATAAATATACGAATTCCATCTTTACAATTAGAAATGATTCCCCTATTCGTGTGATCGGTATTAATCACTACAATCCTGTTGCTTCTATCGTTACCGGTGTTGGCCGGTGCCATCMCAATACTTTTAACAGATCGAAATTTTAATACCTCATTCTTTGACCCTAGTGGGGGTGGAGATCCAATTTTATATCAACATCTATTC
>Mite17_Carabodes_labyrinthicus_CIA47
GACTATGTATTTCATTTTTGGAAGATGAGCAGGACTTTTGGGATCTTCTTTAAGATCTCTTATTCGACTAGAGCTAGCTCAACCTGGGGGTTTGATTGGTAATGATCAAATCTATAATACGATTGTGACGGCCCATGCCTTCGTAATGATCTTTTTTATAGTGATACCAGTGATGATTGGTGGGTTAGGAAACTGGTTGGTACCAATAATAATAGGAGCACAAGATATATCATTCCCTCGAATGAATAACATAAGATTTTGACTATTACCCCCATCTCTATCTTTATTGTGTTTATCATCTTTAGCTGGAAGCGGAGTAGGGACTGGTTGAACCGTTTACCCACCTTTAAGGAGTTATGGATTTCATTCGGATTATTCAGTTGACCTGGCAATTTTCAGATTACATCTGGCTGGTATTTCTTCAATCTTAGGGTCTATTAACTTCATTTCCACTATTATAAATATACGAATTCCATCTTTACAATTAGAAATGATTCCCCTATTCGTGTGATCGGTATTAATCACTACAATCCTGTTGCTTCTATCGTTACCGGTGTTGGCCGGTGCCATCACAATACTTTTAACAGATCGAAATTTTAATACCTCATTCTTTGACCCTAGTGGGGGTGGAGATCCAATTTTATATCAACATCTATTC
>Mite27_Carabodes_tenuis_CIA58
AACTATATATTTTGTTTTTGGAAGATGGGCGGGTCTGTTGGGAGCCTCTCTGAGATCATTAATCCGACTAGAATTGAGACAGCCTGGCCCTTTCCTAGGAAACGATCAAATTTATAACACTATTGTAACTGCCCATGCTTTTGTCATAATTTTTTTTATAGTAATGCCCGTAATAATCGGAGGACTGGGTAACTGATTAATTCCTATTATGATAGGAGTACAGGATATAGCTTTCCCTCGAATAAATAACATGAGATTTTGACTTCTTCCACCTTCTCTATCCTTACTCTGTATGTCCTCGTTATCAGGAAGAGGAGTGGGAACGGGATGAACCGTTTATCCACCTTTAAGGAATTTTGTGTTTCATTCAGACTACTCTGTAGATTTAGCAATCTTCAGGTTACACTTAGCCGGTGTGTCTTCCATTTTAGGTTCCATTAATTTTATTTCTACTGTTATAAATATACGGGTATTAGGACAATCTATGGAAATAATTCCCTTATTTGTGTGATCCGTTCTAATCACCACTATTTTACTACTACTATCATTACCAGTGTTAGCTGGTGCTATCACTATATTATTAACAGATCGTAACTTCAACACATCTTTTTTTGATCCTGGAGGGGGTGGAGATCCAATTCTTTACCAACATTTATTC
>Mite293_Carabodes_tenuis_CIA59
AACTATATATTTTGTTTTTGGAAGATGGGCGGGTCTGTTGGGAGCCTCTCTGAGATCATTAATCCGACTAGAATTGAGACAGCCTGGCCCTTTCCTAGGAAACGATCAAATTTATAACACTATTGTAACTGCCCATGCTTTTGTCATAATTTTTTTTATAGTAATGCCCGTAATAATCGGAGGACTGGGTAACTGATTAATTCCTATTATGATAGGAGTACAGGATATAGCTTTCCCTCGAATAAATAACATGAGATTTTGACTTCTTCCACCTTCTCTATCCTTACTCTGTATGTCCTCGTTATCAGGAAGAGGAGTGGGAACGGGATGAACCGTTTATCCACCTTTAAGGAATTTTGTGTTTCATTCAGACTACTCTGTAGATTTAGCAATCTTCAGGTTACACTTAGCCGGTGTGTCTTCCATTTTAGGTTCCATTAATTTTATTTCTACTGTCATAAATATACGGGTATTAGGACAATCTATGGAAATAATTCCCTTATTTGTGTGATCCGTTCTAATCACCACTATTTTACTACTACTATCATTACCAGTGTTAGCTGGTGCTATCACTATATTATTAACAGATCGTAACTTCAACACATCTTTTTTTGATCCTGGAGGGGGTGGAGATCCAATTCTTTACCAACATTTATTC
>Mite89_Carabodes_tenuis_CIA74
AACTATATATTTTGTTTTTGGaAGATGGGCGGGTCTgTTGGGAGCCTCTCTGAGATCaTTAATcCGAcTAGAATTGAGACAGCCTGGCCCTTTCCTAGGAAACGATCAAATTTATAACACTATTGTAACTGCCCATGCTTTTGTCATAATTTTTTTTATAGTAATGCCCGTAATAATCGGAGGACTGGGTAACTGATTAATTCCTATTATGATAGGAGTACAGGATATAGCTTTCCCTCGAATAAATAACATGAGATTTTGACTTCTTCCACCTTCTCTATCCTTACTCTGTATGTCCTCGTTATCAGGAAGAGGAGTGGGAACGGGATGAACCGTTTATCCACCTTTAAGGAATTTTGTGTTTCATTCAGACTACTCTGTAGATTTAGCAATCTTCAGGTTACACTTAGCCGGTGTGTCTTCCATTTTAGGTTCCATTAATTTTATTTCTACTGTTATAAATATACGGGTATTAGGACAATCTATGGAAATAATTCCCTTATTTGTGTGATCCGTTCTAATCACCACTATTTTACTACTACTATCATTACCAGTGTTAGCTGGTGCTATCACTATATTATTAACAGATCGTAACTTCAACACATCTTTTTTTGATCCTGGAGGGGGTGGAGATCCAATTCTTTACCAACATTTATTC
>Mite07_Carabodes_areolatus_CIA03
AACTATGTATTTTATTTTTGGAAGATGGGCTGGTCTATTGGGCTCtTCCCTAAGTTYTATCATTCGTTTAGAACTAGGTCAACCCGGGTCTTTAATAGGAAATGACCAAATCTACAACTCTATTGTTACAGCACACGCCTTCGTAATAATCTTTTTCATAGTAATGCCGATTATGATTGGCGGGTTGGGTAACTGACTCATTCCTGTTATAATAGGAGCTCAAGATATGGCCTTCCCACGAATAAACAACATAAGATTTTGACTACTTCCCCCCTCTCTTTCCCTTCTATGCCTGTCAAGGCTAGCTGGAAACGGTGTTGGAAGAGGTTGGACAGTTTATCCACCCCTAAGAAGTTACGGATTCCACTCAGACTATTCAGTTGATTTAGCTATTTTCAGGCTGCATTTGGCTGGGATTTCATCGATTTTAGGAAGAATTAACTTCATCTCAACAATTATTAATATACACAACCCTTCTAATCCTCTAGAATTAATTCCACTATTCGTATGATCGGTAGCCATCACTACCATCTTGTTACTTTTATCCTTACCTGTTCTAGCTGGCGCTATCACTATATTGTTAACAGATCGAAACTTTAACACTTCATTTTTCGATCCTAGCGGAGGAGGGGATCCTATTCTATACCAACATTTATTT
>Mite347_Carabodes_areolatus_CIA55
AACTATGTATTTTATTTTTGGAAGATGGGCTGGTCTATTGGGCTCTTCCCTAAGTTCTATCATTCGTTTAGAACTAGGTCAACCCGGGTCTTTAATAGGAAATGACCAAATCTACAACTCTATTGTTACAGCACACGCCTTCGTAATAATCTTTTTCATAGTAATGCCGATTATGATTGGCGGATTGGGTAACTGACTCATTCCTGTTATAATAGGAGCTCAAGATATGGCCTTCCCACGAATAAACAACATAAGATTTTGACTACTTCCCCCCTCTCTTTCCCTTCTATGCCTGTCAAGGCTAGCTGGAAACGGTGTTGGAAGAGGTTGGACAGTTTATCCACCCCTAAGAAGTTACGGATTCCACTCAGACTATTCAGTTGATTTAGCTATTTTCAGGCTGCATTTGGCTGGGATTTCATCGATTTTAGGAAGAATTAACTTCATCTCAACAATTATTAATATACACAACCCTTCTAATCCTCTAGAATTAATTCCACTATTCGTATGATCGGTAGCCATCACTACCATCTTGTTACTTTTATCCTTACCTGTTCTAGCTGGCGCTATCACTATATTGTTAACAGATCGAAACTTTAACACTTCATTTTTCGATCCTAGCGGAGGAGGGGATCCtATTCTATACCAACATTTATTT
>Mite349_Carabodes_areolatus_CIA56
AACTATGTATTTTATTTTTGGAAGATGGGCTGGTCTATTGGGCTCTTCCCTAAGTTCTATCATTCGTTTAGAACTAGGTCAACCCGGATCTTTAATAAGAAATGACCAAATCTACAACTCTATTGTTACGGCACACGCCTTCGTAATAATCTTTTTCATAGTAATGCCGATTATGATTGGCGGATTGGGTAACTGACTCATTCCTATTATAATAGGAGCTCAAGATATGGCCTTCCCACGAATAAACAACATAAGATTTTGACTACTTCCCCCCTCTCTTTCCCTTCTATGCCTGTCAAGGCTGGCTGGAAACGGTGTTGGAAGAGGTTGAACAGTTTATCCACCCCTAAGAAGTTACGGATTTCACTCGGACTATTCAGTTGATTTAGCTATTTTCAGGCTGCATTTGGCTGGGATTTCATCGATTTTAGGGAGAATTAACTTCATCTCAACAATTATTAATATACACAACCCTTCTAATCCTCTAGAATTAATTCCACTATTCGTATGATCGGTAGCCATCACTACCATCTTGTTACTTTTATCCTTACCTGTTCTAGCTGGCGCTATCACTATATTGTTAACAGATCGAAACTTTAACACTTCATTTTTCGATCCTAGCGGAGGAGGGGATCCTATTCTATACCAACATTTATTT
>Mite83_Carabodes_areolatus_CIA74
AACTATGTATTTTATTTTTGGAAGATGGGCTGGTCTATTGGGCTCTTCCCTAAGTTCTATCATTCGTTTAGAACTAGGTCAACCCGGATCTTTAATAAGAAATGACCAAATCTACAACTCTATTGTTACGGCACACGCCTTCGTAATAATCTTTTTCATAGTAATGCCGATTATGATTGGCGGATTGGGTAACTGACTCATTCCTATTATAATAGGAGCTCAAGATATGGCCTTCCCACGAATAAACAACATAAGATTTTGACTACTTCCCCCCTCTCTTTCCCTTCTATGCCTGTCAAGGCTGGCTGGAAACGGTGTTGGAAGAGGTTGAACAGTTTATCCACCCCTAAGAAGTTACGGATTTCACTCGGACTATTCAGTTGATTTAGCTATTTTCAGGCTGCATTTGGCTGGGATTTCATCGATTTTAGGGAGAATTAACTTCATCTCAACAATTATTAATATACACAACCCTTCTAATCCTCTAGAATTAATTCCACTATTCGTATGATCGGTAGCCATCACTACCATCTTGTTACTTTTATCCTTACCTGTTCTAGCTGGCGCTATCACTATATTGTTAACAGATCGAAACTTTAACACTTCATTTTTCGATCCTAGCGGAGGAGGGGATCCTATTCTATACCAACATTTATTT
>Mite19_Carabodes_rugosior_CIA67
GACTATATATTTCGTTTTTGGTAGATGGGCTGGGCTCCTGGGCTCATCCTTGAGATCCCTAATTCGGTTAGAGCTAGGACAGCCTGGCTCTTTAATCGGAAATGATCAAATTTACAATTCAATTGTAACGGCACATGCATTTGTAATGATTTTTTTTATGGTTATACCAGTAATAATTGGCGGATTGGGAAACTGGCTAGTACCAATAATAATAAGGGCTCAAGACATAGCCTTCCCACGAATAAATAACATAAGATTTTGGTTACTTCCCCCTTCATTAACCTTACTTTGTTTGTCTGCCTTGGCAGGTAACGGGGTAGGAACTGGATGAACTGTGTATCCTCCCCTAGCTTCGTATCTGTTCCATTCTGACTATTCTGTAGACCTTGCTATTTTTAGATTACATCTAGCTGGTGTCTCCTCAATTTTAGGATCAATTAATTTCATTTCTACCATTATGAATATACGGGCACCTTCTATACCATTGGAAATAATTCCACTATTTGTGTGATCTGTCCTAATTACCACAATTTTACTACTTTTATCATTACCAGTCTTAGCTGGAGCCATTACAATATTACTAACAGACCGAAATTTTAATACATCCTTTTTTGACCCTAGAGGAGGAGGGGATCCAATTCTGTACCAGCATCTATTT
>Mite213_Carabodes_rugosior_CIA77
GACtATATATTTCGTTTTTGGTAGATGGGCTGGGCTCCTGGGCTCATCCTTGAGATCCCTAATTCGGTTAGAGCTAGGACAGCCTGGCTCTTTAATCGGAAATGATCAAATTTACAATTCAATTGTAACGGCACATGCATTTGTAATGATTTTTTTTATGGTTATACCAGTAATAATTGGCGGATTGGGAAACTGGCTAGTACCAATAATAATAAGGGCTCAAGACATAGCCTTCCCACGAATAAATAACATAAGATTTTGGTTACTTCCCCCTTCATTAACCTTACTTTGTTTGTCTGCCTTGGCAGGTAACGGGGTAGGAACTGGATGAACTGTGTATCCTCCCCTAGCTTCGTATCTGTTCCATTCTGACTATTCTGTAGACCTTGCTATTTTTAGATTACATCTAGCTGGTGTCTCCTCAATTTTAGGATCAATTAATTTCATTTCTACCATTATGAATATACGGGCACCTTCTATACCATTGGAAATAATTCCACTATTTGTGTGATCTGTCCTAATTACCACAATTTTACTACTTTTATCATTACCAGTCTTAGCTGGAGCCATTACAATATTACTAACAGACCGAAATTTTAATACATCCTTTTTTGACCCTAGAGGAGGAGGGGATCCAATTCTGTACCAGCATCTATTT
>Mite11_Carabodes_coriaceus_CIA09
AACTATATACTTCGTTTTTGGAAGATGAGCCGGAATTTTGGGTTCTTCACTAAGATCCTTAATTCGTATTGAATTAGGACAACCAGGCCCTTTTCTAGGAAACGATCAACTATACAATAGTATTGTAACGGCTCATGCTTTTATCATGATCTTCTTTATAGTCATGCCAATTATGATTGGTGGATTAGGAAACTGACTGGTCCCTATCATGATAGGAGTTCAAGACATGGCTTTTCCACGCATAAATAATATGAGGTTTTGACTTTTACCACCTTCATTGTCTTTACTTTGTGTCTCTTCCATAGTAGGAAGAGGTGTTGGAACAGGCTGAACAGTGTATCCCCCTTTAAGAAGATACTTATTCCACGCAGACTATTCAGTAGATCTTGCAATTTTCAGCTTACATTTGGCAGGAATTTCGTCAATCTTAGGCTCAATTAACTTTATCTCAACAATTATTAATATAAAAGCAAAGTCTTTAGCAATGGAAATAATCCCTCTATTTGTATGATCAGTATTCATCACTACTATCTTATTGCTTCTTTCTTTGCCTGTATTAGCAGGCGCTATCACCATACTTTTAACTGACCGAAATTTCAATACCTCATTTTTTGATCCTAGGGGAGGGGGTGACCCAATCCTGTACCAACACTTGTTT
>Mite518_Carabodes_reticulatus_BF03
AACTATATACTTTGTGTTcGGRAGATGGGCCGGAATTTTAGGATCTTCGCTAAGATCCTTAATTCGTATTGAGTTAGGCCAACCCGGACCTTTCATAGGAAACGACCAACTGTATAACTCAATTGTAACGGCTCATGCTTTTATCATGATTTTTTTTATAGTGATACCAATCATGATCGGAGGATTGGGGAATTGGCTGGTGCCAATAATGATGGGAGTGCAGGATATAGCTTTTCCCCGAATAAACAATATAAGTTTTTGGCTTCTGCCACCCTCCTTATCTCTACTTTGTCTGTCATCTATGTCTGGGAGTGGGGTTGGAACTGGTTGAACAGTATACCCACCTCTTAGAAGTTATATTTTTCACATGGATTACTCAGTGGATCTAGCAATTTTCAGGTTGCACCTCGCTGGTGTGTCATCGATCCTAGGCTCGATTAATTTCATTTCAACGATCATTAATATAAAAAGAAAAACACTCGCAATAGAAATAATTCCCCTATTTGTGTGATCTGTGTTCATTACTACTATTTTGTTGCTACTATCATTACCCGTTCTAGCAGGAGCCATCACTATATTACTAACAGATCGAAATTTTAATACAGCATTCTTTGATCCAAGTGGCGGAGGAGACCCGATTTTATACCAACACTTGTTT
