# Supplementary material for: Claw shape variation in oribatid mites of the genera Carabodes and Caleremaeus: exploring the interplay of habitat, ecology and phylogenetics
Source: PeerJ. 2023 Sep 25;11:e16021. doi: 10.7717/peerj.16021 (PMC10538281; doi:10.7717/peerj.16021)
Supplement: Data S1 [file peerj-11-16021-s007.zip]

Archive with 6 entries (6 files):
- alignment Caleremaeus.fas
- alignment Carabodes.fas
- CaleremaeusData.csv
- CarabodesData.csv
- Meanshapes_Caleremaeus.csv
- Meanshapes_Carabodes.csv
