# Supplementary material for: Claw shape variation in oribatid mites of the genera Carabodes and Caleremaeus: exploring the interplay of habitat, ecology and phylogenetics
Source: PeerJ. 2023 Sep 25;11:e16021. doi: 10.7717/peerj.16021 (PMC10538281; doi:10.7717/peerj.16021)
Supplement: Data S1 [file peerj-11-16021-s007.zip › CaleremaeusData.csv]

Nr	Id	Species	Ort	specipop	LocationShort	Family	Habitat	Body length	Diameter Claw	CL/BL	x1	y1	x2	y2	x3	y3	x4	y4	x5	y5	x6	y6	x7	y7	x8	y8	x9	y9	x10	y10	x11	y11	x12	y12	x13	y13	x14	y14	x15	y15	x16	y16	x17	y17	x18	y18	x19	y19	x20
1	417.tif	calp		calp:CIA22	CIA22		rock	380	13.Jun	0.034	130.43591	48.93125	127.87556	48.93125	136.8368	60.31061	129.7247	50.49591	129.01349	51.77609	128.30228	53.05627	127.59107	54.47869	127.44883	55.90111	127.30659	57.46577	127.30659	58.88819	128.0178	60.31061	129.01349	61.3063	130.15143	62.302	131.57385	62.72872	132.99627	62.58648	134.41869	62.01751	135.69887	61.16406	126.73762	50.49591	125.74193	52.20281	124.88848
2	419.tif	calp		calp:CIA22	CIA22		rock	394	13.82	0.035	82.55321	100.70924	80.85108	99.2908	81.27661	114.46811	81.41846	101.5603	80.2837	102.26952	79.00711	102.8369	77.87236	103.68796	76.7376	104.68087	76.02838	105.95747	75.46101	107.23406	75.17732	108.6525	75.31916	110.07094	75.60285	111.34754	76.31207	112.62414	77.16314	113.75889	78.43973	114.32626	79.85817	114.46811	79.14895	100.14186	77.44682	100.85108	75.88654
3	420.tif	calp		calp:CIA22	CIA22		rock	382	Sep.93	0.026	101.98584	94.4681	100.5674	94.89364	109.21988	101.27662	102.41137	95.60286	102.69506	96.59576	102.69506	97.58867	102.69506	98.43974	102.69506	99.43264	102.8369	100.42555	103.26243	101.41846	103.68796	102.26952	104.39718	102.8369	105.24825	103.26243	106.09931	103.54612	107.09222	103.40428	107.94328	102.8369	108.51066	102.12768	100.99293	96.31208	100.99293	97.58867	100.85108
4	421.tif	calp		calp:CIA22	CIA22		rock	397	09.Mai	0.023	129.78726	70.78016	129.64542	69.50356	122.41137	76.02838	128.51066	70.78016	127.6596	70.63831	126.80854	70.21278	125.95747	69.92909	124.96456	69.78725	124.1135	69.6454	123.12059	69.92909	122.26953	70.21278	121.56031	70.922	120.99293	71.77306	120.85109	72.62413	120.99293	73.47519	121.27662	74.32626	121.70215	75.17732	128.51066	68.79434	127.37591	68.36881	126.24116
5	423.tif	calp		calp:CIA22	CIA22		rock	357	14.52	0.041	92.6028	90.04235	92.74504	87.48191	79.94281	97.1547	91.18033	89.75786	89.9001	89.18887	88.61988	88.47763	87.33966	88.05089	85.91719	87.7664	84.49472	87.7664	83.07225	88.05089	81.79203	88.47763	80.65405	89.18887	79.65832	90.32685	79.08933	91.60707	78.80484	93.02954	78.94709	94.45201	79.51607	95.73223	91.32257	87.05516	89.75786	85.91719	88.19314
6	424_Adu_Cmon_CIA22_03.tif	calp		calp:CIA22	CIA22		rock	340	13.16	0.039	130.25527	103.69285	130.25527	101.42013	118.74962	110.08488	128.97686	103.40876	127.8405	102.84058	126.70414	102.13036	125.56778	101.84627	124.28938	101.56218	123.01097	101.56218	121.87461	101.84627	120.73825	102.2724	119.74394	103.12467	118.89167	103.97694	118.32349	105.1133	118.0394	106.39171	118.0394	107.67011	118.60758	108.80647	128.97686	100.14173	127.55641	99.28946	125.99392
7	427.tif	calp		calp:CIA40	CIA40		rock	373	13.Feb	0.035	129.37262	156.58623	131.10047	154.85838	116.19778	155.7223	128.94066	155.7223	128.07673	154.42642	127.42879	153.34651	126.78085	152.26661	125.70094	151.40268	124.62104	150.53876	123.54113	149.67483	122.02927	149.45885	120.73338	149.45885	119.43749	149.89081	118.35759	150.53876	117.49366	151.40268	116.62974	152.69857	116.41376	153.99445	130.02056	153.34651	129.37262	151.83464	128.5087
8	429_Adu_Cmon_CIA40_03.tif	calp		calp:CIA40	CIA40		rock	385	13.Apr	0.035	119.96865	100.28295	117.68625	101.99475	132.0939	105.98895	120.6819	101.5668	120.9672	102.9933	121.10985	104.56245	121.2525	105.98895	121.68045	107.41545	122.3937	108.6993	123.39225	109.8405	124.6761	110.4111	126.1026	110.83905	127.5291	110.9817	129.09825	110.83905	130.3821	110.1258	131.09535	108.84195	131.8086	107.5581	117.8289	103.99185	117.8289	105.98895	118.3995
9	430.tif	calp		calp:CIA40	CIA40		rock	371	13.53	0.036	218.34567	178.82316	217.04985	176.66346	214.45821	191.78136	217.48179	179.47107	215.97	179.68704	214.67418	179.90301	213.37836	180.33495	212.08254	180.98286	211.21866	182.06271	210.35478	183.35853	209.92284	184.65435	209.70687	185.95017	209.70687	187.46196	209.92284	188.75778	210.57075	190.0536	211.6506	190.70151	212.94642	191.56539	215.53806	177.52734	213.59433	177.74331	211.86657
10	431.tif	calp		calp:CIA40	CIA40		rock	361	Dez.72	0.035	166.3816	70.22785	165.5269	71.93725	178.20495	65.527	167.94855	70.79765	169.08815	71.65235	170.22775	72.6495	171.36735	73.64665	172.50695	74.50135	173.93145	74.9287	175.35595	74.78625	176.78045	74.3589	178.0625	73.64665	178.9172	72.50705	179.34455	71.08255	179.2021	69.65805	179.05965	68.23355	178.6323	66.80905	167.2363	73.2193	168.51835	74.3589	169.94285
11	432_Adu_Cmon_CIA40_03.tif	calp		calp:CIA40	CIA40		rock	379	14.47	0.038	258.83111	190.72901	257.75355	192.66862	273.27048	191.59106	260.12419	191.37554	260.98624	192.45311	262.06381	193.74619	262.92586	194.82375	264.00343	195.90132	265.2965	196.76337	266.58958	197.1944	268.09817	197.62542	269.39125	197.62542	270.89984	197.1944	272.19292	196.54786	273.05497	195.25478	273.27048	193.9617	273.486	192.45311	259.04663	194.39273	260.3397	195.90132	261.63278
12	433_Adu_Cmon_CIA40_03.tif	calp		calp:CIA40	CIA40		rock	394	15.35	0.039	106.40001	78.80428	104.40856	78.51979	113.93905	92.17541	106.40001	80.36899	105.97327	81.79145	105.40429	83.35616	104.69306	84.77862	104.26632	86.34332	104.12407	87.90803	104.26632	89.47273	104.8353	90.89519	105.54653	92.31765	106.54225	93.45562	107.96471	94.16685	109.52942	94.02461	111.09413	93.59787	112.51659	92.88664	103.83958	80.36899	103.12835	82.21819	102.55937
13	434_Adu_Cmon_CIA40_03.tif	calp		calp:CIA40	CIA40		rock	383	Dez.53	0.033	129.65483	58.88192	127.07606	59.74151	141.25929	63.60966	129.79809	60.45783	130.22789	62.03375	130.51442	63.4664	130.94421	64.89905	131.51727	66.18843	132.37686	67.47782	133.37972	68.48067	134.6691	69.197	136.10175	69.62679	137.5344	69.48353	138.96705	68.91047	139.96991	67.90761	140.54297	66.47496	140.97276	65.04231	127.21932	61.74722	127.50585	63.75293	127.79238
14	435_Adu_Cmon_CIA40_03.tif	calp		calp:CIA40	CIA40		rock	391	14.Nov	0.036	126.53321	84.87854	123.96546	84.87854	132.38198	97.71731	126.24791	86.73302	125.53464	88.0169	124.82138	89.30078	124.10811	90.58466	123.5375	91.86853	123.25219	93.29506	123.25219	94.86425	123.5375	96.29078	124.25076	97.432	125.39199	98.43057	126.67586	99.14384	128.10239	99.14384	129.52892	98.85853	130.95545	98.28792	123.25219	86.59037	121.96832	88.0169	120.96974
15	719.tif	calp		calp:CIA76	CIA76		rock	408	13.95	0.034	158.707	171.594	155.604	172.549	172.31	174.697	159.184	173.026	159.423	174.458	159.9	175.89	160.378	177.322	161.093	178.754	162.048	179.947	163.48	180.663	164.912	181.141	166.344	181.141	167.776	180.902	169.208	180.186	170.162	178.993	170.878	177.799	171.356	176.368	156.082	174.458	156.798	176.606	157.514
16	720.tif	calp		calp:CIA76	CIA76		rock	392	Dez.68	0.032	188.065	156.084	186.156	158.471	200.475	153.459	188.781	157.278	189.497	158.232	190.451	159.187	191.645	159.903	192.599	160.619	194.031	160.858	195.225	161.096	196.657	160.858	197.85	160.38	198.805	159.664	199.521	158.471	199.759	157.278	199.998	156.084	199.998	154.652	187.349	159.664	188.542	160.858	189.974
17	721.tif	calp		calp:CIA76	CIA76		rock	411	16.87	0.041	158.647	129.562	156.724	128.36	157.445	146.388	158.647	130.042	157.685	131.485	156.724	132.686	155.282	133.888	154.08	134.85	152.878	135.811	151.676	137.013	151.436	138.696	151.195	140.378	151.195	142.061	151.676	143.744	152.637	144.946	154.32	145.667	155.762	146.147	155.762	129.321	154.32	130.763	152.637
18	723.tif	calp		calp:CIA76	CIA76		rock	385	13.Jun	0.035	194.217	140.987	192.778	138.829	192.059	154.414	193.737	141.467	192.299	141.946	191.1	142.426	189.901	143.145	188.702	144.104	187.743	145.063	186.784	146.262	186.544	147.461	186.304	148.9	186.784	150.338	187.503	151.537	188.462	152.496	189.661	153.216	191.1	153.695	191.579	139.548	189.901	140.268	188.462
19	724_Adu_Cmon_CIA76_03.tif	calp		calp:CIA76	CIA76		rock	393	14.23	0.036	169.159	172.376	167.551	170.768	168.355	186.584	168.355	172.912	167.014	173.448	165.942	173.985	164.602	175.057	163.529	176.129	162.457	177.47	161.921	178.81	161.653	180.15	161.653	181.759	161.921	183.367	162.457	184.708	163.797	185.512	165.406	186.316	166.746	186.316	165.406	171.304	163.797	172.644	162.189
20	725.tif	calp		calp:CIA76	CIA76		rock	392	13.Mai	0.034	193.239	132.52	189.625	133.484	206.25	136.134	193.962	133.966	194.202	135.171	194.925	136.134	195.407	137.339	196.13	138.303	196.853	139.267	197.817	139.99	199.021	140.472	200.226	140.953	201.431	140.712	202.636	140.231	203.599	139.508	204.563	138.785	205.045	137.58	190.588	135.171	191.552	136.857	192.275
21	726_Adu_Cmon_CIA76_03.tif	calp		calp:CIA76	CIA76		rock	385	15.15	0.039	209.161	192.45	206.736	191.642	207.814	207.544	207.814	193.528	206.736	194.606	205.388	195.415	204.31	196.493	202.962	197.302	202.154	198.38	201.075	199.728	200.806	201.075	200.806	202.693	201.345	204.04	202.154	205.388	203.232	206.466	204.849	207.005	206.197	207.005	205.388	192.45	203.501	193.528	201.884
22	727_Adu_Cmon_CIA76_03.tif	calp		calp:CIA76	CIA76		rock	406	13.57	0.033	176.762	176.284	175.088	174.609	174.609	189.678	175.088	177.001	173.653	177.48	172.218	178.197	171.022	178.676	169.826	179.632	168.869	180.828	168.39	182.024	168.151	183.459	168.151	184.895	168.39	186.33	169.108	187.765	170.065	188.722	171.5	189.2	172.935	189.439	173.174	174.849	171.261	175.327	169.347
23	729.tif	calp		calp:CIA76	CIA76		rock	381	14.51	0.038	116.625	132.288	113.734	131.565	119.517	146.504	116.143	133.733	115.179	134.697	113.975	135.661	113.011	136.625	112.047	137.83	111.324	139.275	111.324	140.721	111.324	142.167	111.565	143.613	112.288	144.818	113.493	145.54	114.938	146.022	116.384	146.504	117.83	146.504	112.288	132.529	111.083	134.215	109.878
24	730.tif	calp		calp:CIA76	CIA76		rock	378	14.52	0.038	150.945	110.127	148.753	108.757	150.945	124.646	149.849	110.949	148.753	111.77	147.657	112.866	146.562	113.962	145.74	115.058	144.918	116.427	144.37	117.797	144.096	119.167	144.096	120.811	144.644	122.18	145.466	123.276	146.562	124.372	147.931	124.646	149.575	124.646	146.836	109.853	144.918	111.222	143.548
25	11,'479_Adu_Cmon_CIA58_03.tif'	clig		clig:CIA58	CIA58		deadwood	330	15.78	0.048	28.85671	86.427275	27.856725	84.427305	18.28544	98.141385	27.42816	86.712985	25.7139	86.712985	24.142495	86.712985	22.57109	86.712985	20.999685	86.85584	19.571135	87.14155	18.28544	87.855825	16.999745	88.998665	16.142615	90.427215	15.42834	91.855765	15.14263	93.284315	15.571195	94.85572	16.428325	96.141415	17.571165	97.284255	25.7139	84.141595	23.71393	83.855885	21.71396
26	12,'480.tif'	clig		clig:CIA58	CIA58		deadwood	333	15.Apr	0.045	97.57688	145.866752	97.149536	143.587584	87.60552	157.120144	95.867504	145.866752	94.300576	145.866752	92.733648	145.581856	91.16672	145.439408	89.74224	145.581856	88.175312	146.0092	86.750832	146.72144	85.611248	147.718576	84.75656	149.000608	84.329216	150.567536	84.329216	151.992016	84.614112	153.558944	85.4688	154.840976	86.465936	155.98056	95.155264	143.445136	93.30344	143.16024	91.309168
27	13,'481.tif'	clig		clig:CIA58	CIA58		deadwood	348	15.65	0.045	97.19145	113.606006	94.167716	113.606006	102.590975	128.292714	97.19145	114.901892	96.975469	116.413759	96.111545	117.709645	95.463602	119.005531	94.815659	120.517398	94.383697	121.813284	93.951735	123.325151	94.167716	124.837018	94.599678	126.348885	95.463602	127.42879	96.759488	128.508695	98.055374	129.156638	99.567241	129.156638	101.079108	128.940657	93.519773	115.333854	92.655849	117.061702	91.791925
28	14,'482_Adu_Cmon_CIA58_03.tif'	clig		clig:CIA58	CIA58		deadwood		17.Sep		114.141944	94.99924	111.570536	94.713528	115.856216	111.999104	113.856232	96.4278	112.85624	97.713504	111.856248	98.856352	110.856256	100.284912	109.856264	101.42776	108.999128	102.85632	108.427704	104.28488	108.284848	105.856296	108.57056	107.427712	109.141984	108.856272	110.141976	110.141976	111.42768	111.141968	112.999096	111.713392	114.570512	111.713392	110.7134	96.284944	109.713408	97.999216	108.427704
29	15,'483.tif'	clig		clig:CIA58	CIA58		deadwood	344	15.25	0.044	147.0084	41.16805	144.7292	41.5954	160.25625	48.7179	147.2933	43.0199	147.43575	44.58685	147.5782	46.29625	147.8631	47.8632	148.57535	49.2877	149.43005	50.7122	150.4272	52.1367	151.70925	53.13385	153.2762	53.41875	154.84315	53.70365	156.55255	53.2763	157.8346	52.4216	159.11665	51.282	159.8289	49.8575	145.299	43.5897	145.15655	45.72645	145.15655
30	16,'484.tif'	clig		clig:CIA58	CIA58		deadwood	350	14.85	0.042	147.34768	50.355712	144.629616	50.355712	152.640752	64.232144	146.6324	51.929328	145.91712	53.359888	145.058784	54.647392	144.057392	56.077952	143.342112	57.508512	142.912944	59.082128	142.912944	60.655744	143.199056	62.22936	144.057392	63.65992	145.20184	64.661312	146.6324	65.376592	148.206016	65.80576	149.779632	65.376592	151.353248	64.804368	143.914336	51.786272	142.626832	53.502944	141.62544
31	17,'485_Adu_Cmon_CIA58_03.tif'	clig		clig:CIA58	CIA58		deadwood	373	15.Jul	0.04	142.611172	96.305154	140.906656	95.310853	139.628269	111.077626	141.474828	97.299455	140.054398	97.725584	138.776011	98.151713	137.355581	98.861928	136.219237	99.714186	135.366979	100.85053	134.94085	102.27096	134.514721	103.69139	134.230635	105.11182	134.372678	106.674293	134.798807	108.094723	135.651065	109.231067	136.787409	110.083325	138.207839	110.509454	139.20214	95.736982	137.355581	96.163111	135.651065
32	18,'486_Adu_Cmon_CIA58_03.tif'	clig		clig:CIA58	CIA58		deadwood		16.29		240.041972	172.162128	237.900652	171.3056	240.684368	188.43616	239.185444	173.018656	237.68652	174.089316	236.401728	174.945844	234.902804	176.016504	233.832144	177.087164	233.189748	178.586088	232.975616	180.299144	232.975616	182.0122	233.189748	183.511124	233.618012	185.22418	234.47454	186.508972	235.759332	187.3655	237.472388	188.007896	238.971312	188.222028	236.187596	172.162128	234.47454	173.232788	232.975616
33	19,'487.tif'	clig		clig:CIA58	CIA58		deadwood	335	15.36	0.046	91.38636	97.62948	93.21624	96.44544	77.5008	91.06344	90.63288	96.3378	90.30996	95.04612	90.09468	93.6468	89.55648	92.35512	89.01828	91.17108	88.15716	90.09468	87.1884	89.12592	86.00436	88.37244	84.71268	87.83424	83.421	87.7266	82.12932	88.15716	80.83764	88.69536	79.6536	89.44884	78.68484	90.4176	92.78568	94.50792	92.46276	92.67804	92.13984
34	20,'488_Adu_Cmon_CIA58_03.tif'	clig		clig:CIA58	CIA58		deadwood	360	14.36	0.04	122.583972	126.277116	122.299884	123.862368	116.049948	139.061076	121.163532	125.993028	119.601048	125.850984	117.89652	125.70894	116.334036	125.993028	114.913596	126.561204	113.6352	127.555512	112.782936	128.975952	112.21476	130.396392	111.646584	131.958876	111.50454	133.52136	111.788628	135.083844	112.782936	136.36224	113.919288	137.498592	115.05564	138.4929	120.453312	123.436236	118.464696	123.294192	116.47608
35	667_Adu_Cmon_CIA69_03.tif	clig		clig:CIA69	CIA69		deadwood	313	13.Sep	0.044	235.024	203.206	233.687	205.88	248.66	200.532	236.36	204.543	237.43	205.612	238.499	206.682	239.836	207.484	241.173	208.286	242.51	208.821	244.114	209.088	245.451	208.821	247.055	208.553	248.125	207.484	248.927	206.147	249.194	204.81	249.462	203.206	249.194	201.869	235.024	207.484	236.628	209.088	238.232
36	668.tif	clig		clig:CIA69	CIA69		deadwood	328	14.36	0.044	230.316	148.043	227.646	148.771	242.693	155.324	231.044	149.499	231.044	150.712	231.286	152.169	231.529	153.382	231.772	154.595	232.257	155.809	232.743	156.78	234.199	157.993	235.412	158.479	236.868	158.479	238.325	158.236	239.295	157.75	240.509	157.022	241.48	156.294	227.889	150.712	227.889	152.654	227.889
37	671.tif	clig		clig:CIA69	CIA69		deadwood	328	15.28	0.047	222.13	192.531	220.53	195.197	237.33	194.131	223.197	193.597	223.997	194.931	224.53	196.264	225.33	197.331	226.397	198.397	227.73	199.197	229.064	199.731	230.397	199.997	231.73	200.264	233.063	199.731	234.397	198.931	235.197	197.864	235.997	196.797	236.53	195.464	221.33	196.531	222.397	198.131	223.464
38	672_Adu_Cmon_CIA69_03.tif	clig		clig:CIA69	CIA69		deadwood	311	15.57	0.05	194.722	191.604	191.844	190.645	197.36	206.952	194.002	193.283	193.043	194.242	192.084	195.201	191.125	196.16	190.165	197.36	189.686	198.798	189.446	200.237	189.446	201.676	189.926	203.115	190.405	204.314	191.364	205.273	192.563	205.992	194.002	206.472	195.441	206.712	190.885	192.563	189.686	194.002	188.487
39	673_Adu_Cmon_CIA69_03.tif	clig		clig:CIA69	CIA69		deadwood	342	14.M�r	0.041	167.223	162.439	166.266	160.046	160.285	174.639	165.309	161.96	163.874	161.96	162.439	162.199	161.003	162.439	159.568	162.917	158.132	163.635	157.175	164.592	156.458	165.788	156.218	167.223	156.218	168.659	156.458	170.094	157.175	171.529	158.132	172.486	159.329	173.682	164.352	159.807	162.439	159.568	160.285
40	674_Adu_Cmon_CIA69_03.tif	clig		clig:CIA69	CIA69		deadwood	294	13.62	0.046	187.098	195.928	185.428	194.258	184.473	209.293	185.905	196.644	184.473	196.883	183.28	197.122	182.087	197.599	180.894	198.076	180.178	199.269	179.7	200.463	179.7	201.656	179.7	203.088	180.178	204.281	180.894	205.474	181.61	206.667	182.564	207.622	183.519	208.338	183.757	194.496	181.848	194.735	180.178
41	675_Adu_Cmon_CIA69_03.tif	clig		clig:CIA69	CIA69		deadwood	330	14.Dez	0.043	253.964	204.81	253.964	201.919	241.435	211.316	253.001	203.846	251.796	203.123	250.591	202.401	249.145	201.919	247.7	201.678	246.254	201.919	244.808	201.919	243.603	202.401	242.399	203.123	241.676	204.328	240.953	205.533	240.953	206.979	241.194	208.424	241.435	209.87	252.519	200.955	251.314	199.75	249.386
42	676_Adu_Cmon_CIA69_03.tif	clig		clig:CIA69	CIA69		deadwood	344	13.41	0.039	141.823	155.044	142.544	152.88	131.006	162.976	140.381	154.323	139.179	153.842	137.977	153.121	136.535	152.88	135.333	152.88	133.891	153.121	132.448	153.602	131.246	154.323	130.525	155.284	130.044	156.726	129.564	157.928	129.804	159.371	130.044	160.813	130.525	162.015	141.342	151.919	139.66	150.957	137.977
43	677_CIA69.tif	clig		clig:CIA69	CIA69		deadwood	342	14.87	0.043	156.899	95.1563	154.236	93.9457	158.594	109.926	156.415	96.1248	155.446	96.8512	154.236	97.8197	153.509	98.7882	152.783	99.9989	152.541	101.452	152.299	102.662	152.299	104.115	152.783	105.326	153.025	106.778	153.993	107.747	154.962	108.715	156.173	109.2	157.383	109.442	153.509	95.1563	152.299	96.3669	151.088
44	707.tif	clig		clig:CIA74	CIA74		deadwood	362	15.Jun	0.042	204.54	139.47	202.626	136.599	196.406	152.149	203.344	139.709	201.908	139.47	200.473	139.47	199.038	139.47	197.842	139.948	196.406	140.666	195.21	141.384	194.492	142.58	194.014	144.015	193.775	145.451	193.775	146.886	194.014	148.321	194.732	149.517	195.449	150.714	200.952	136.599	199.038	136.599	197.363
45	708_Adu_Cmon_CIA74_03.tif	clig		clig:CIA74	CIA74		deadwood	295	15.78	0.053	279.533	192.717	280.34	195.942	290.553	181.428	281.684	192.717	283.027	192.717	284.64	192.985	285.984	192.985	287.597	192.717	288.941	192.179	290.285	191.642	291.628	190.835	292.704	189.491	293.241	188.416	293.51	186.803	292.972	185.46	292.435	183.847	291.628	182.772	281.952	195.673	284.103	196.211	285.984
46	709_Adu_Cmon_CIA74_03.tif	clig		clig:CIA74	CIA74		deadwood	347	13.58	0.039	193.523	137.168	194.242	134.531	182.492	145.082	192.563	136.689	191.125	135.969	189.926	135.49	188.487	135.25	187.048	135.01	185.849	135.25	184.41	135.49	183.211	136.209	182.492	137.168	181.772	138.367	181.293	139.806	181.532	141.005	181.772	142.444	182.252	143.643	192.563	134.051	190.885	133.332	188.966
47	710_Adu_Cmon_CIA74_03.tif	clig		clig:CIA74	CIA74		deadwood	330	15.92	0.048	204.81	151.067	201.869	149.998	202.671	166.843	203.473	152.137	202.136	152.939	200.532	153.741	199.195	154.543	197.858	155.613	196.521	156.682	195.719	157.752	195.184	159.356	195.184	161.228	195.452	162.832	196.254	164.169	197.591	165.238	198.928	165.773	200.799	166.308	199.997	150.8	198.126	151.87	196.521
48	711.tif	clig		clig:CIA74	CIA74		deadwood	354	Dez.82	0.036	261.279	174.026	258.635	174.506	272.336	180.516	261.279	175.468	261.519	176.91	261.519	178.112	261.76	179.554	262	180.756	262.481	181.958	263.202	183.16	264.163	183.881	265.365	184.121	266.807	183.881	268.009	183.64	269.211	183.16	270.173	182.439	271.134	181.477	258.635	175.949	258.635	177.631	258.635
49	713.tif	clig		clig:CIA74	CIA74		deadwood	327	15.34	0.047	179.261	182.919	176.517	182.919	190.845	192.98	179.261	184.443	179.261	186.273	179.261	187.797	179.261	189.626	179.565	191.15	179.87	192.675	180.48	194.199	181.395	195.418	182.614	196.638	184.138	197.248	185.663	197.553	187.187	196.943	188.711	196.028	189.626	195.114	176.822	185.053	176.822	187.187	176.517
50	714.tif	clig		clig:CIA74	CIA74		deadwood	330	14.47	0.044	198.918	156.715	198.918	154.296	188.166	166.392	197.574	156.446	195.961	155.909	194.617	155.64	193.273	155.371	191.66	155.371	190.316	155.64	188.972	156.177	187.628	156.715	187.09	158.059	186.553	159.403	186.284	160.747	186.284	162.36	186.822	163.435	187.628	164.779	197.574	153.758	195.692	153.221	193.811
51	715.tif	clig		clig:CIA74	CIA74		deadwood	333	14.Apr	0.042	241.535	131.637	240.086	133.086	255.544	132.603	242.743	132.361	243.709	133.569	244.433	135.018	245.158	136.226	246.124	137.192	247.332	138.158	248.54	139.124	249.989	139.607	251.438	139.366	252.887	139.124	253.853	138.158	254.578	136.709	255.061	135.501	255.544	134.052	241.052	134.777	242.26	136.467	243.226
52	716_Adu_Cmon_CIA74_03.tif	clig		clig:CIA74	CIA74		deadwood	353	12.Feb	0.035	300.635	253.978	297.478	253.978	312.211	257.837	300.986	254.68	300.986	256.083	301.336	257.136	301.687	258.539	302.389	259.591	303.09	260.644	304.143	261.345	305.195	261.696	306.598	262.047	307.651	262.047	308.703	261.696	309.756	260.994	310.457	259.942	311.159	258.89	297.828	255.732	298.179	257.486	298.881
53	718_CIA74.tif	clig		clig:CIA74	CIA74		deadwood	350	14.69	0.042	170.041	88.1603	167.142	88.4018	180.668	98.3047	170.524	89.6095	170.524	91.0587	170.524	92.5079	170.524	93.9571	170.524	95.4063	170.765	96.8555	171.248	98.3047	172.214	99.5124	173.181	100.479	174.388	101.203	175.837	101.445	177.045	100.962	178.494	99.9955	179.702	99.2709	167.142	90.5756	167.142	92.5079	167.142
54	678.tif	cmen		cmen:CIA71	CIA71		rock	376	14.38	0.038	204.799	113.098	202.179	113.535	214.406	123.797	205.236	113.971	205.236	115.281	205.673	116.81	205.891	118.12	205.891	119.43	205.891	120.74	206.109	122.05	206.764	123.36	207.419	124.67	208.729	125.325	210.039	125.543	211.349	125.543	212.659	125.107	213.751	124.452	202.397	115.281	202.397	117.028	202.397
55	679.tif	cmen		cmen:CIA71	CIA71		rock	329	13.57	0.041	272.175	240.042	269.537	241.241	283.686	247.236	272.655	241.481	272.655	242.68	272.895	244.118	272.895	245.557	273.374	246.996	273.854	248.195	274.573	249.154	275.532	250.353	276.492	251.073	277.931	251.073	279.369	250.833	280.568	250.113	281.528	249.154	282.487	248.195	269.777	242.919	270.017	244.598	270.257
56	680_Adu_Cmon_CIA71_03.tif	cmen		cmen:CIA71	CIA71		rock	383	15.23	0.04	164.501	151.072	162.103	149.154	162.582	166.179	163.062	151.552	161.863	152.031	160.664	152.751	159.465	153.47	158.266	154.429	157.547	155.628	157.067	157.067	156.827	158.506	157.307	159.945	157.786	161.383	158.506	162.582	159.465	163.542	160.424	164.741	161.623	165.7	160.904	149.873	159.225	150.593	157.786
57	681.tif	cmen		cmen:CIA71	CIA71		rock	373	Dez.88	0.035	187.732	177.396	185.328	176.675	189.655	190.136	187.011	178.598	186.049	178.838	185.088	179.559	184.367	180.521	184.126	181.723	183.886	182.684	183.646	183.886	183.646	185.088	183.886	186.29	184.607	187.011	185.569	187.972	186.29	188.694	187.251	189.415	188.213	189.655	183.886	177.396	182.444	178.117	181.002
58	682.tif	cmen		cmen:CIA71	CIA71		rock	362	13.64	0.038	257.463	103.352	256.851	100.6	248.289	113.443	256.545	103.352	255.322	103.046	253.793	102.74	252.57	102.435	251.041	102.435	249.818	102.74	248.595	103.046	247.372	104.269	246.76	105.187	246.149	106.41	246.149	107.939	246.455	109.467	247.066	110.691	247.678	111.914	255.322	100.294	253.487	99.9884	251.653
59	685_Adu_Cmon_CIA71_03.tif	cmen		cmen:CIA71	CIA71		rock	380	15.59	0.041	165.943	149.397	162.826	149.157	165.703	164.984	165.463	150.596	164.504	151.555	163.305	152.514	162.106	153.233	161.147	154.193	160.428	155.152	159.948	156.591	159.948	158.03	159.948	159.468	160.428	160.667	161.147	161.866	162.106	162.586	163.305	163.545	164.504	164.264	161.627	150.116	160.188	151.075	158.749
60	686.tif	cmen		cmen:CIA71	CIA71		rock	382	13.42	0.035	195.215	146.411	193.78	144.019	188.277	157.894	194.258	146.411	192.823	146.411	191.387	146.411	189.952	146.411	188.756	146.65	187.32	147.368	186.363	148.325	185.406	149.282	184.928	150.478	184.689	151.914	184.928	153.349	185.646	154.545	186.363	155.741	187.32	156.698	192.583	143.78	190.909	143.78	188.995
61	688.tif	cmen		cmen:CIA71	CIA71		rock	388	Dez.75	0.033	206.176	167.199	203.488	167.467	218.272	171.231	206.445	168.811	206.713	170.155	206.982	171.5	207.52	172.844	208.057	174.188	208.864	175.263	209.67	176.338	211.014	176.607	212.358	176.607	213.702	176.069	215.046	175.263	215.853	174.456	216.928	173.381	217.734	172.306	203.488	169.618	203.488	171.768	204.025
62	690_CIA71.tif	cmen		cmen:CIA71	CIA71		rock	366	15.32	0.042	283.968	83.0135	279.423	82.7743	284.447	98.3244	282.533	84.2097	281.337	85.1666	280.141	86.3628	279.184	87.3197	277.988	88.5158	277.27	89.9512	276.791	91.3866	276.791	93.0612	276.791	94.4966	277.27	96.1713	278.466	97.1282	279.901	97.8459	281.337	98.0851	282.772	98.0851	278.227	83.9704	276.552	85.1666	274.878
63	691.tif	cmen		cmen:CIA72	CIA72		rock	342	14.J�n	0.041	230.95	140.951	227.855	142.856	244.045	146.189	231.426	142.142	231.664	143.808	231.903	145.475	232.141	146.903	232.855	148.332	233.807	149.522	234.76	150.713	235.95	151.665	237.379	152.38	238.807	152.38	240.236	151.665	241.664	149.999	242.379	149.046	243.093	147.38	228.569	145.475	229.045	146.903	229.76
64	693_Adu_Cmon_CIA72_03.tif	cmen		cmen:CIA72	CIA72		rock	385	14.48	0.038	290.292	171.426	287.597	172.774	302.961	178.434	291.371	172.774	291.371	174.122	291.64	175.469	291.91	176.817	292.449	178.165	292.988	179.512	293.796	180.86	294.605	181.938	295.953	182.477	297.3	182.208	298.648	181.669	299.726	180.86	300.804	180.051	301.883	178.973	288.406	174.661	288.945	176.278	289.484
65	694_Adu_Cmon_CIA72_03.tif	cmen		cmen:CIA72	CIA72		rock	358	12.Jul	0.035	157.441	135.789	157.708	133.384	147.818	144.076	156.906	135.255	155.57	134.72	154.233	134.186	152.897	133.918	151.56	133.651	150.224	133.651	149.155	134.186	148.353	135.255	147.551	136.324	147.016	137.661	146.749	138.997	147.016	140.334	147.551	141.67	147.818	142.739	156.372	132.047	154.768	131.513	153.164
66	695.tif	cmen		cmen:CIA72	CIA72		rock	350	14.47	0.041	98.5533	182.684	96.8707	183.405	109.37	192.299	99.2745	183.646	99.5148	184.848	99.7552	186.29	99.7552	187.492	99.7552	188.934	99.7552	190.376	99.9956	191.578	100.476	192.78	101.438	193.741	102.64	194.463	103.842	194.703	105.284	194.222	106.486	193.741	107.688	193.261	96.6303	185.328	96.6303	187.011	96.39
67	697_Adu_Cmon_CIA72_03.tif	cmen		cmen:CIA72	CIA72		rock	366	Nov.58	0.032	190.353	193.244	192.521	191.317	178.787	192.762	189.871	191.799	189.389	190.835	188.666	189.871	187.943	188.907	186.98	188.184	186.016	187.22	184.811	186.739	183.847	186.498	182.642	186.498	181.438	186.98	180.233	187.943	179.751	189.148	179.269	190.353	179.028	191.558	191.558	189.148	190.835	187.702	189.63
68	698.tif	cmen		cmen:CIA72	CIA72		rock	388	14.84	0.038	214.658	145.669	213.215	143.746	205.042	156.967	213.936	145.909	212.494	145.909	211.052	146.15	209.61	146.15	208.408	146.15	206.965	146.39	205.523	146.871	204.562	147.832	204.081	149.034	203.36	150.477	203.36	151.679	203.36	153.121	203.841	154.563	204.562	155.765	211.533	143.265	209.61	143.265	207.927
69	700_CIA72.tif	cmen		cmen:CIA72	CIA72		rock	360	14.69	0.041	125.48	182.211	122.596	180.769	120.192	195.913	124.519	182.932	123.317	183.413	121.875	183.653	120.673	184.134	119.471	184.615	118.509	185.576	117.788	186.778	117.067	187.74	116.586	188.942	116.346	190.384	116.586	191.586	117.067	192.788	117.788	193.99	118.75	194.951	121.154	181.49	119.711	181.971	118.029
70	701.tif	cmen		cmen:CIA73	CIA73		rock	366	14.37	0.039	234.949	166.26	233.493	165.047	231.066	180.095	233.978	167.474	232.522	167.717	231.066	167.959	229.852	168.688	228.638	169.658	227.668	170.629	226.697	171.843	225.969	173.057	225.726	174.513	225.969	175.969	226.454	177.183	227.668	178.396	228.881	178.882	230.337	179.367	231.551	165.047	229.852	165.532	228.153
71	702_Adu_Cmon_CIA73_03.tif	cmen		cmen:CIA73	CIA73		rock	322	14.14	0.044	223.197	202.397	221.064	202.931	231.463	213.864	222.93	203.731	222.664	205.064	222.397	206.397	222.13	207.73	222.13	209.064	222.397	210.397	222.93	211.73	223.464	212.797	224.264	213.864	225.33	214.664	226.664	215.464	227.997	215.464	229.064	215.197	230.397	214.397	220.264	204.264	219.73	205.864	219.464
72	703_Adu_Cmon_CIA73_03.tif	cmen		cmen:CIA73	CIA73		rock	356	Dez.95	0.036	98.7899	206.517	97.5822	204.101	96.8575	219.318	97.5822	206.275	96.1329	206.517	94.9252	207	93.7175	207.966	92.7514	208.691	91.7852	209.657	91.0606	211.106	90.819	212.314	90.819	213.763	91.3021	214.971	92.0267	216.178	92.9929	217.144	94.2006	218.111	95.4083	218.594	95.6498	204.101	93.9591	204.584	92.2683
73	704_Adu_Cmon_CIA73_03.tif	cmen		cmen:CIA73	CIA73		rock	371	15.41	0.042	167.063	153.361	164.178	152.159	166.101	168.745	166.582	154.082	165.38	155.044	164.178	156.005	162.736	156.967	161.534	157.688	160.573	158.649	159.611	160.092	159.13	161.774	159.611	163.697	160.092	165.38	161.053	166.582	162.255	167.303	163.457	168.024	164.899	168.265	162.736	153.602	161.053	154.563	159.611
74	705.tif	cmen		cmen:CIA73	CIA73		rock	379	14.88	0.039	228.225	156.72	226.612	155.644	223.117	170.698	227.15	157.795	226.074	158.333	224.461	158.87	223.117	159.139	222.042	159.946	220.698	160.752	219.623	161.827	218.816	162.634	218.279	163.978	218.279	165.591	218.816	166.935	219.891	168.279	220.967	169.085	222.311	169.892	224.999	155.913	223.117	156.182	221.236
75	706_Adu_Cmon_CIA73_03.tif	cmen		cmen:CIA73	CIA73		rock	346	14.94	0.043	221.618	198.303	220.417	196.139	215.128	211.763	220.176	199.024	218.734	199.264	217.292	199.505	216.09	199.985	214.888	200.706	213.686	201.428	212.725	202.149	212.004	203.35	211.523	204.793	211.523	205.995	212.004	207.437	212.725	208.398	213.446	209.6	214.407	210.561	218.734	196.38	216.811	196.62	215.128
[truncated: 23 more columns]
