# Supplementary material for: Claw shape variation in oribatid mites of the genera Carabodes and Caleremaeus: exploring the interplay of habitat, ecology and phylogenetics
Source: PeerJ. 2023 Sep 25;11:e16021. doi: 10.7717/peerj.16021 (PMC10538281; doi:10.7717/peerj.16021)
Supplement: Data S1 [file peerj-11-16021-s007.zip › CarabodesData.csv]

Nr	Id	Species	Ort	specipop	LocationShort	Family	Habitat	Body length	Diameter Claw	CL/BL	x1	y1	x2	y2	x3	y3	x4	y4	x5	y5	x6	y6	x7	y7	x8	y8	x9	y9	x10	y10	x11	y11	x12	y12	x13	y13	x14	y14	x15	y15	x16	y16	x17	y17	x18	y18	x19	y19	x20
1	37,'489.tif'	care	Graz	care:CIA03	CIA03	Carabodidae	deadwood	442	12.6	0.028409302	168.22116	134.53346	166.2651	133.44676	163.22234	146.05248	167.3518	135.18548	166.2651	135.40282	164.96106	135.8375	163.87436	136.27218	163.005	136.9242	161.9183	137.57622	161.04894	138.44558	160.61426	139.53228	160.17958	140.61898	159.96224	141.92302	159.96224	143.00972	160.61426	144.09642	161.48362	144.74844	162.57032	145.40046	164.30904	133.44676	162.78766	133.6641	161.26628
2	34,'490.tif'	care	Graz	care:CIA03	CIA03	Carabodidae	deadwood	467	12.1	0.025868745	148.301056	110.809216	145.593312	110.39264	148.301056	122.88992	147.676192	111.642368	147.051328	112.47552	146.218176	113.308672	145.385024	114.141824	144.551872	114.974976	143.927008	115.808128	143.71872	116.849568	143.71872	117.891008	143.71872	119.140736	144.135296	120.182176	144.76016	121.015328	145.593312	121.84848	146.426464	122.473344	147.467904	122.88992	144.343584	111.017504	143.302144	112.058944	142.260704
3	1,'491.tif'	care	Graz	care:CIA03	CIA03	Carabodidae	deadwood	448	11	0.024469495	62.076586	151.973448	59.585218	152.59629	68.720234	160.693236	62.2842	153.011518	62.076586	154.257202	61.661358	155.295272	61.453744	156.333342	61.453744	157.579026	61.453744	158.82471	61.661358	159.86278	62.076586	161.108464	62.699428	161.93892	63.737498	162.769376	64.775568	162.97699	65.813638	162.769376	66.851708	161.93892	67.682164	161.316078	59.377604	154.049588	58.962376	155.7105	58.754762
4	8,'492.tif'	care	Graz	care:CIA03	CIA03	Carabodidae	deadwood	475	11.3	0.02375675	223.840422	154.328724	222.777552	151.99041	223.2027	165.595146	222.777552	154.966446	221.714682	155.17902	220.439238	155.604168	219.376368	156.24189	218.313498	156.879612	217.675776	157.942482	217.463202	159.217926	217.463202	160.49337	217.675776	161.55624	218.100924	162.831684	218.95122	163.68198	220.01409	164.319702	221.07696	164.957424	222.352404	165.169998	221.07696	152.415558	219.376368	152.628132	217.675776
5	28,'493.tif'	care	Graz	care:CIA03	CIA03	Carabodidae	deadwood	442	12.1	0.027436099	154.88802	158.14197	153.15258	158.14197	160.31127	168.98847	155.53881	159.44355	155.32188	160.5282	154.88802	161.61285	154.67109	162.6975	154.23723	163.56522	154.0203	164.64987	154.0203	165.95145	154.23723	167.0361	154.67109	167.90382	155.32188	168.77154	156.1896	169.42233	157.27425	169.63926	158.3589	169.63926	159.44355	169.42233	152.50179	159.87741	151.851	161.17899	151.20021
6	24,'494.tif'	care	Graz	care:CIA03	CIA03	Carabodidae	deadwood	509	13.6	0.026798656	130.396134	144.010086	128.056236	142.733778	131.247006	157.624038	129.545262	144.860958	128.481672	145.499112	127.418082	146.349984	126.354492	147.200856	125.716338	148.264446	125.078184	149.328036	124.865466	150.604344	124.865466	152.09337	125.078184	153.369678	125.50362	154.433268	126.354492	155.496858	127.418082	156.34773	128.481672	156.985884	129.75798	157.624038	126.779928	143.58465	125.290902	144.435522	124.014594
7	18,'495.tif'	care	Graz	care:CIA03	CIA03	Carabodidae	deadwood	465	10.8	0.023329428	140.143472	150.331944	141.39104	148.460592	129.539144	152.619152	139.31176	149.500232	138.480048	149.084376	137.648336	148.460592	136.816624	147.836808	135.776984	147.420952	134.945272	147.213024	133.905632	147.005096	132.865992	147.005096	131.826352	147.213024	130.786712	147.836808	130.162928	148.460592	129.955	149.500232	129.747072	150.539872	129.539144	151.579512	140.3514	147.213024	139.31176	145.965456	138.064192
8	6,'496.tif'	care	Graz	care:CIA03	CIA03	Carabodidae	deadwood	462	10.8	0.023413322	157.83375	156.57108	157.623305	154.04574	151.309955	165.199325	156.781525	156.360635	155.7293	156.15019	154.46663	156.15019	153.414405	156.15019	152.36218	156.57108	151.309955	156.99197	150.468175	157.623305	149.626395	158.465085	149.205505	159.51731	148.784615	160.569535	148.784615	161.62176	149.205505	162.673985	149.626395	163.515765	150.468175	164.357545	156.15019	153.62485	154.46663	153.20396	152.993515
9	14,'497.tif'	care	Graz	care:CIA03	CIA03	Carabodidae	deadwood	432	10.7	0.02468065	219.140674	137.261552	217.620372	138.781854	229.782788	137.91311	220.226604	137.91311	220.878162	138.564668	221.746906	139.433412	222.398464	140.519342	223.050022	141.388086	223.918766	142.25683	225.004696	142.691202	226.090626	142.908388	227.176556	142.908388	228.262486	142.691202	229.13123	142.039644	229.565602	141.1709	229.782788	140.08497	229.782788	138.781854	218.489116	140.302156	219.35786	141.605272	220.226604
10	7,'498.tif'	care	Graz	care:CIA03	CIA03	Carabodidae	deadwood	498	12.3	0.02463958	176.861568	151.565262	176.011272	154.541298	188.765712	148.589226	177.711864	152.202984	178.774734	153.05328	179.62503	153.903576	180.6879	154.541298	181.75077	155.17902	183.026214	155.391594	184.089084	155.391594	185.364528	155.391594	186.639972	154.966446	187.702842	154.541298	188.553138	153.691002	188.978286	152.415558	188.978286	151.140114	188.765712	150.077244	177.286716	155.816742	178.56216	157.092186	179.837604
11	27,'499.tif'	care	Graz	care:CIA03	CIA03	Carabodidae	deadwood	513	12.1	0.023557305	185.063373	186.491646	184.655295	188.736075	196.897635	184.043178	186.491646	187.103763	187.511841	187.919919	188.532036	188.532036	189.348192	189.348192	190.368387	189.75627	191.592621	190.164348	192.816855	190.164348	194.041089	190.164348	195.265323	190.164348	196.081479	189.552231	196.897635	188.532036	197.101674	187.307802	197.101674	186.083568	196.693596	185.063373	186.287607	190.164348	187.71588	191.184543	189.144153
12	29,'500.tif'	care	Graz	care:CIA03	CIA03	Carabodidae	deadwood	536	13.6	0.025400702	181.376451	142.08192	180.710442	139.195881	175.826376	154.514088	179.82243	141.859917	178.268409	141.859917	176.714388	141.859917	175.160367	142.303923	173.828349	142.969932	172.496331	143.635941	171.386316	144.967959	170.94231	146.299977	170.498304	147.853998	170.498304	149.408019	171.164313	150.740037	172.052325	152.072055	173.384343	152.960067	174.716361	153.848079	178.490412	138.973878	176.492385	138.751875	174.272355
13	22,'501.tif'	care	Graz	care:CIA03	CIA03	Carabodidae	deadwood	496	12.4	0.025040866	188.036541	136.531845	185.150502	135.865836	193.14261	147.853998	187.370532	137.64186	187.148529	138.751875	186.926526	140.083893	186.48252	141.193908	186.260517	142.525926	186.260517	143.857944	186.038514	144.967959	186.260517	146.299977	186.704523	147.409992	187.592535	148.298004	188.70255	148.74201	189.812565	148.964013	191.144583	148.74201	192.254598	148.076001	183.818484	137.197854	183.152475	138.973878	182.264463
14	12,'502.tif'	care	Graz	care:CIA03	CIA03	Carabodidae	deadwood	499	13	0.026066188	141.786858	136.472508	140.723988	139.023396	154.541298	139.023396	143.062302	137.535378	143.912598	138.598248	144.55032	139.661118	145.188042	140.936562	145.825764	141.999432	146.67606	143.274876	147.73893	143.912598	149.014374	144.337746	150.289818	144.337746	151.565262	144.125172	152.840706	143.48745	153.903576	142.637154	154.328724	141.36171	154.541298	140.086266	141.574284	140.29884	142.212006	141.999432	143.062302
15	5,'503.tif'	care	Graz	care:CIA03	CIA03	Carabodidae	deadwood	486	12.3	0.025356565	160.27781	130.303778	158.19628	128.846707	156.947362	142.168499	159.237045	131.13639	158.19628	131.760849	157.155515	132.385308	156.322903	133.21792	155.490291	133.842379	154.449526	134.674991	153.825067	135.507603	153.200608	136.548368	152.992455	137.797286	152.784302	139.046204	153.200608	140.086969	153.825067	141.127734	154.865832	141.54404	155.906597	141.960346	156.531056	129.471166	154.865832	130.095625	153.408761
16	2,'504.tif'	care	Graz	care:CIA03	CIA03	Carabodidae	deadwood	531	13	0.024436643	127.05568	174.96192	123.93136	174.545344	131.22144	187.250912	126.639104	175.795072	126.01424	176.836512	125.389376	178.08624	124.9728	179.335968	124.556224	180.585696	124.347936	181.835424	124.139648	183.085152	124.347936	184.33488	124.764512	185.584608	125.181088	186.834336	126.222528	187.4592	127.680544	187.667488	128.930272	187.667488	130.18	187.4592	122.88992	176.00336	121.84848	177.461376	121.431904
17	13,'505.tif'	care	Graz	care:CIA03	CIA03	Carabodidae	deadwood	532	13.1	0.024702173	143.985744	127.558799	140.986041	127.415956	143.985744	140.700355	143.700058	128.701543	142.985843	129.701444	142.271628	130.701345	141.271727	131.558403	140.414669	132.415461	139.700454	133.415362	139.129082	134.558106	138.843396	135.843693	138.843396	136.986437	139.129082	138.129181	139.700454	139.271925	140.414669	140.271826	141.557413	140.700355	142.843	140.843198	140.128983	128.987229	139.129082	130.272816	137.986338
18	10,'506.tif'	care	Graz	care:CIA03	CIA03	Carabodidae	deadwood	503	12.3	0.024541997	127.825068	133.982754	125.701728	135.044424	138.866436	139.503438	128.886738	134.83209	129.099072	136.106094	129.099072	137.380098	129.311406	138.441768	129.52374	139.715772	129.948408	140.777442	130.797744	141.626778	131.859414	142.26378	132.921084	142.688448	134.195088	142.688448	135.469092	142.476114	136.530762	142.051446	137.380098	141.20211	138.229434	140.352774	126.33873	136.530762	126.551064	138.229434	126.551064
19	591	care	Plank Hold	care:CIA56	CIA56	Carabodidae	deadwood	512	13.4	0.026101067	235.141968	138.479226	233.626878	136.055082	227.869536	149.690892	233.929896	138.782244	232.414806	139.38828	231.202734	139.691298	229.990662	139.691298	228.475572	139.38828	227.2635	139.691298	226.354446	140.600352	225.142374	141.812424	224.839356	143.024496	224.839356	144.236568	224.839356	145.751658	225.445392	146.96373	226.051428	148.175802	226.960482	149.084856	231.80877	136.661118	230.29368	136.661118	228.475572
20	592	care	Plank Hold	care:CIA56	CIA56	Carabodidae	deadwood	486	13.4	0.027649717	243.506966	93.268216	242.305056	96.1528	256.727976	95.672036	244.949258	94.470126	245.670404	95.672036	246.151168	97.114328	246.631932	98.55662	247.353078	99.998912	248.074224	101.200822	249.276134	102.16235	250.718426	102.402732	252.160718	102.402732	253.60301	101.681586	254.564538	100.720058	255.526066	99.518148	255.766448	98.075856	256.247212	96.633564	243.026202	97.595092	243.506966	99.518148	244.228112
21	593	care	Plank Hold	care:CIA56	CIA56	Carabodidae	deadwood	568	13	0.022963141	207.379003	245.23579	204.283794	244.997697	212.140863	257.378533	207.617096	246.426255	207.14091	247.61672	206.426631	249.045278	205.712352	250.235743	204.75998	251.188115	204.045701	252.616673	203.807608	253.807138	204.045701	255.235696	204.521887	256.664254	205.236166	257.854719	206.426631	258.568998	207.855189	259.045184	209.283747	258.807091	210.474212	258.092812	203.331422	246.664348	202.617143	248.092906	201.188585
22	595	care	Plank Hold	care:CIA56	CIA56	Carabodidae	deadwood	529	13.7	0.025899612	247.840208	199.994608	246.165612	201.429976	260.280064	205.73608	248.79712	200.712292	249.514804	202.14766	249.514804	203.3438	249.99326	205.018396	249.99326	206.453764	250.471716	207.649904	251.1894	208.846044	252.624768	209.802956	253.820908	210.281412	255.256276	210.52064	256.691644	210.281412	257.887784	209.563728	259.083924	208.606816	259.801608	207.171448	246.40484	203.3438	246.644068	205.018396	246.883296
23	596	care	Plank Hold	care:CIA56	CIA56	Carabodidae	deadwood	491	11.9	0.024321653	233.31644	219.745994	234.744908	216.889058	222.364852	224.507554	231.649894	218.793682	230.459504	218.079448	229.269114	217.127136	228.316802	216.174824	227.126412	215.222512	225.697944	214.984434	224.269476	215.46059	222.841008	215.698668	221.888696	216.65098	221.174462	217.84137	220.936384	219.507916	221.41254	220.698306	221.650618	222.126774	222.126774	223.555242	233.078362	215.46059	231.411816	214.032122	229.507192
24	597	care	Plank Hold	care:CIA56	CIA56	Carabodidae	deadwood	611	13.2	0.021591672	148.563072	163.87392	146.170752	162.438528	147.606144	177.03168	147.845376	165.07008	146.649216	165.548544	145.692288	166.505472	144.496128	167.223168	143.5392	168.180096	142.34304	168.897792	141.625344	169.85472	141.14688	171.290112	141.386112	172.486272	141.625344	173.682432	142.34304	174.878592	143.299968	175.83552	144.496128	176.313984	145.692288	176.553216	144.496128	163.634688	142.821504	164.352384	141.14688
25	598	care	Plank Hold	care:CIA56	CIA56	Carabodidae	deadwood	501	12.4	0.024766104	219.614976	138.036864	219.375744	140.907648	231.337344	133.96992	221.2896	138.515328	222.246528	139.472256	223.442688	140.189952	224.399616	141.14688	225.117312	141.864576	226.313472	142.582272	227.748864	142.582272	228.945024	142.34304	230.141184	141.625344	230.85888	140.668416	231.576576	139.472256	231.815808	138.276096	231.576576	137.079936	231.337344	135.644544	221.050368	142.103808	222.246528	143.060736	223.68192
26	599	care	Plank Hold	care:CIA56	CIA56	Carabodidae	deadwood	568	13.2	0.02326579	164.980336	135.005711	165.220133	138.123072	177.929374	132.367944	166.179321	135.725102	167.378306	136.444493	168.337494	137.163884	169.536479	138.123072	170.735464	138.602666	171.934449	139.08226	173.133434	139.322057	174.572216	139.561854	176.010998	139.322057	177.209983	138.842463	178.169171	137.883275	178.169171	136.68429	178.169171	135.245508	178.169171	134.046523	166.658915	139.561854	167.8579	141.000636	169.056885
27	600	care	Plank Hold	care:CIA56	CIA56	Carabodidae	deadwood	519	12.1	0.023372202	215.456356	131.640935	212.55784	130.916306	218.113329	143.476542	214.490184	132.365564	213.524012	133.090193	212.799383	134.056365	212.074754	135.26408	211.591668	136.471795	211.350125	137.67951	211.108582	138.887225	211.350125	140.336483	211.350125	141.544198	212.074754	142.751913	213.040926	143.234999	214.248641	143.718085	215.697899	143.718085	216.905614	143.476542	211.350125	132.124021	210.14241	133.331736	209.176238
28	25,'631_Adu_Care_CIA55_03.tif'	care	Plank Hold	care:CIA55	CIA55	Carabodidae	deadwood	467	13.5	0.02881146	225.718698	118.98909	223.074496	120.431382	235.814742	127.883224	225.95908	120.191	226.439844	121.39291	226.680226	122.835202	226.920608	124.277494	226.920608	125.479404	226.920608	126.921696	227.16099	128.363988	227.882136	129.565898	228.843664	130.527426	230.285956	130.767808	231.487866	131.248572	232.689776	130.767808	233.891686	130.046662	234.853214	128.844752	223.795642	123.075584	223.795642	124.99864	223.795642
29	26,'632_Adu_Care_CIA55_03.tif'	care	Plank Hold	care:CIA55	CIA55	Carabodidae	deadwood	510	13.7	0.026805393	205.137159	220.583418	204.866172	217.060587	196.465575	231.151911	203.782224	220.854405	202.427289	221.125392	200.801367	221.125392	199.446432	221.125392	198.091497	221.125392	196.465575	221.125392	195.381627	221.667366	194.297679	222.751314	193.484718	223.835262	193.213731	225.190197	193.484718	226.816119	193.755705	228.171054	194.568666	229.255002	195.652614	230.067963	202.969263	217.060587	200.801367	217.060587	198.633471
30	27,'633_Adu_Care_CIA55_03.tif'	care	Plank Hold	care:CIA55	CIA55	Carabodidae	deadwood	514	13.8	0.026915803	183.526202	194.421557	180.620774	193.937319	182.557726	208.22234	183.041964	195.632152	182.073488	196.600628	180.862893	197.326985	179.894417	198.295461	178.683822	199.021818	177.715346	199.990294	176.988989	201.200889	176.74687	202.653603	176.74687	203.864198	176.988989	205.316912	177.957465	206.527507	178.925941	207.253864	180.378655	207.495983	181.831369	207.738102	179.16806	194.905795	177.715346	195.632152	176.262632
31	28,'634_Adu_Care_CIA55_03.tif'	care	Plank Hold	care:CIA55	CIA55	Carabodidae	deadwood	510	14.3	0.01775467	225.05421	197.023506	225.593262	200.257818	237.991458	190.824408	226.940892	197.293032	228.288522	197.562558	229.636152	197.832084	230.714256	198.371136	232.061886	198.910188	233.409516	199.179714	234.757146	199.179714	235.83525	198.640662	237.18288	198.10161	238.260984	197.023506	238.800036	195.945402	239.069562	194.597772	238.800036	193.519668	238.260984	192.172038	227.210418	200.527344	228.827574	201.335922	230.44473
32	29,'635_Adu_Care_CIA55_03.tif'	care	Plank Hold	care:CIA55	CIA55	Carabodidae	deadwood	571	14	0.024488466	127.336455	153.235395	124.938405	151.55676	125.897625	167.144085	126.377235	154.43442	125.418015	155.153835	124.21899	155.87325	122.78016	156.35286	121.581135	157.072275	120.86172	158.2713	120.38211	159.470325	119.9025	160.909155	120.142305	162.10818	120.621915	163.54701	121.34133	164.746035	122.30055	165.705255	123.499575	166.184865	124.938405	166.42467	123.25977	152.51598	121.581135	153.235395	119.9025
33	30,'637_Adu_Care_CIA55_03.tif'	care	Plank Hold	care:CIA55	CIA55	Carabodidae	deadwood	513	17.1	0.033336179	299.3887	199.39045	295.7524	199.087425	301.509875	216.35985	299.085675	200.905575	298.1766	202.117675	296.661475	203.329775	295.449375	204.541875	294.237275	205.45095	293.3282	206.966075	292.72215	208.4812	292.72215	209.996325	293.3282	211.51145	294.5403	213.026575	295.7524	213.93565	297.267525	214.844725	298.78265	215.14775	300.6008	215.450775	293.93425	200.60255	292.419125	202.117675	290.904
34	31,'638_Adu_Care_CIA55_03.tif'	care	Plank Hold	care:CIA55	CIA55	Carabodidae	deadwood	510	14.8	0.029022861	159.47352	127.4481	156.64134	128.10168	170.36652	137.46966	160.1271	128.97312	160.34496	130.28028	160.1271	131.58744	159.90924	132.8946	159.90924	134.20176	160.1271	135.50892	160.78068	136.81608	161.65212	137.68752	162.74142	138.3411	164.04858	138.77682	165.35574	138.77682	166.6629	138.55896	167.97006	138.12324	169.27722	137.68752	157.07706	129.6267	157.29492	131.36958	157.07706
35	32,'639_Adu_Care_CIA55_02.tif'	care	Plank Hold	care:CIA55	CIA55	Carabodidae	deadwood	572	13.3	0.023324267	187.702394	190.775607	185.338384	189.593602	186.047587	204.014063	186.993191	191.721211	185.811186	192.430414	184.629181	192.903216	183.447176	193.612419	182.265171	194.085221	181.319567	195.030825	180.610364	196.21283	180.373963	197.394835	180.137562	198.813241	180.610364	199.995246	181.319567	201.177251	182.265171	201.886454	183.447176	202.595657	184.629181	203.30486	183.447176	189.830003	181.792369	190.539206	180.137562
36	33,'640_Adu_Care_CIA55_03.tif'	care	Plank Hold	care:CIA55	CIA55	Carabodidae	deadwood	520	14.8	0.028544705	235.166558	153.099636	234.821739	157.927102	247.924861	145.513618	237.235472	153.444455	238.614748	154.134093	240.338843	155.16855	241.718119	155.858188	243.097395	156.547826	244.82149	157.237464	246.545585	157.237464	247.924861	156.203007	248.959318	154.823731	249.648956	153.444455	249.993775	151.72036	249.648956	149.996265	249.304137	148.27217	248.614499	146.892894	236.890653	159.306378	238.959567	160.340835	241.028481
37	732_Adu_Care_CIA74_03.tif	care	Weizklamm	care:CIA74	CIA74	Carabodidae	deadwood	527	12.9	0.024509061	234.53	231.227	234.831	227.924	224.02	238.735	233.93	231.227	232.729	230.627	231.527	230.326	230.026	229.726	228.825	229.425	227.624	229.125	226.122	229.425	225.221	229.726	224.02	230.927	223.419	231.828	223.119	233.329	223.119	234.53	223.419	235.732	224.02	237.233	233.029	227.323	231.527	226.422	229.726
38	733_Adu_Care_CIA74_03.tif	care	Weizklamm	care:CIA74	CIA74	Carabodidae	deadwood	557	13.4	0.024139667	268.971	195.478	268.368	198.49	281.922	191.864	270.778	196.081	271.681	196.683	272.585	197.587	273.79	198.49	274.693	198.791	276.199	199.093	277.404	199.093	278.609	198.791	279.814	198.189	280.717	197.587	281.32	196.683	281.621	195.478	281.922	193.972	281.922	192.767	269.874	199.394	271.38	200.297	272.886
39	735.tif	care	Weizklamm	care:CIA74	CIA74	Carabodidae	deadwood	498	13.3	0.026680173	280.097	142.475	278.883	146.359	293.203	140.291	281.067	143.204	282.038	143.932	283.009	144.66	283.98	145.388	284.951	146.359	285.922	147.087	287.378	147.33	288.592	147.33	289.805	146.844	290.776	146.116	291.504	145.145	291.99	143.932	292.232	142.718	292.475	141.505	280.097	147.573	281.553	148.786	282.766
40	736.tif	care	Weizklamm	care:CIA74	CIA74	Carabodidae	deadwood	503	13.2	0.026147864	198.071	202.882	198.605	205.823	208.496	194.863	199.14	203.15	200.476	203.684	201.546	203.951	202.882	203.951	204.219	203.951	205.288	203.951	206.357	203.417	207.426	202.615	208.228	201.813	208.763	200.744	209.297	199.675	209.297	198.338	208.763	197.269	208.496	196.2	200.209	206.09	201.813	206.892	203.417
41	737_Adu_Care_CIA74_03.tif	care	Weizklamm	care:CIA74	CIA74	Carabodidae	deadwood	519	10.8	0.020714935	211.437	167.569	210.347	170.021	222.063	165.934	212.254	168.114	212.799	168.931	213.344	170.021	214.161	170.839	214.979	171.384	216.069	171.929	217.159	172.201	218.248	172.201	219.338	171.656	220.156	171.111	220.973	170.294	221.518	169.476	221.791	168.386	221.791	167.297	211.437	171.656	212.527	172.746	213.616
42	738_Adu_Care_CIA74_03.tif	care	Weizklamm	care:CIA74	CIA74	Carabodidae	deadwood	554	13.4	0.02417157	163.635	161.003	162.678	158.85	154.783	171.051	162.439	161.482	161.003	161.482	159.807	161.482	158.372	161.721	157.175	161.721	155.979	161.96	154.783	162.199	153.587	162.917	152.869	164.113	152.391	165.07	152.391	166.505	152.869	167.702	153.348	168.898	154.065	170.094	161.003	158.372	159.089	158.372	157.415
43	739.tif	care	Weizklamm	care:CIA74	CIA74	Carabodidae	deadwood	563	14	0.024896051	193.988	122.595	190.383	122.835	195.431	136.537	193.508	123.797	192.786	124.999	191.825	125.72	190.863	126.681	189.902	127.883	189.421	129.085	188.94	130.287	188.7	131.489	188.7	132.931	189.421	134.133	190.383	135.095	191.584	135.575	192.786	136.056	193.988	136.297	189.181	123.797	187.979	124.999	186.777
44	740.tif	care	Weizklamm	care:CIA74	CIA74	Carabodidae	deadwood	535	11.3	0.021183473	251.737	191.903	250.12	194.867	261.979	187.051	252.815	192.711	253.624	193.52	254.433	194.328	255.511	194.598	256.589	194.867	257.936	194.867	259.014	194.598	260.093	194.059	260.901	193.52	261.71	192.711	262.249	191.633	262.518	190.555	262.788	189.477	262.518	188.399	251.737	196.215	253.354	197.293	254.972
45	741.tif	care	Weizklamm	care:CIA74	CIA74	Carabodidae	deadwood	494	12.5	0.025204628	107.671	148.198	105.753	146.519	104.314	160.188	107.191	148.917	106.232	149.397	105.033	149.636	104.074	150.116	103.115	150.835	102.395	151.795	101.676	152.514	100.957	153.473	100.717	154.672	100.717	155.631	100.957	156.831	101.436	157.79	102.156	158.749	103.115	159.468	104.554	147.238	102.875	147.718	101.676
46	742.tif	care	Weizklamm	care:CIA74	CIA74	Carabodidae	deadwood	557	11.8	0.021162857	188.769	111.448	187.576	108.823	184.473	122.425	188.053	111.448	186.86	111.686	185.667	112.164	184.712	112.641	183.519	113.118	182.564	113.834	181.61	114.55	181.132	115.743	180.894	116.698	180.655	117.891	180.894	119.084	181.848	120.039	182.564	120.755	183.519	121.709	186.621	108.823	184.712	108.823	183.28
47	539	ccor	Vorauer Schwaig	ccor:CIA09	CIA09	Carabodidae	tree	738	25.5	0.034518249	326.034621	188.016292	324.537676	192.507127	349.386963	198.195518	328.429733	188.914459	329.926678	190.710793	330.824845	192.806516	331.423623	194.60285	332.32179	196.698573	333.219957	198.794296	334.417513	200.890019	335.914458	202.386964	338.010181	203.285131	340.105904	203.58452	342.201627	203.285131	344.29735	202.686353	346.093684	201.488797	347.590629	199.692463	325.435843	194.004072	326.034621	196.698573	326.932788
48	540	ccor	Vorauer Schwaig	ccor:CIA09	CIA09	Carabodidae	tree	758	23.9	0.031476375	238.240051	191.223605	237.538313	195.083164	262.099143	191.223605	240.696134	191.223605	242.450479	192.627081	243.853955	194.381426	245.257431	196.135771	247.011776	197.890116	248.766121	198.942723	250.520466	199.99533	252.976549	200.697068	255.081763	200.346199	257.186977	199.99533	259.292191	198.942723	260.695667	197.539247	261.397405	195.434033	261.748274	192.97795	239.292658	197.188378	240.696134	199.644461	242.450479
49	541	ccor	Vorauer Schwaig	ccor:CIA09	CIA09	Carabodidae	tree	823	25.5	0.030950088	372.47049	226.90731	368.80083	226.2957	374.611125	252.289125	371.85888	228.74214	370.941465	230.882775	369.718245	232.717605	368.18922	234.552435	366.660195	236.08146	365.74278	238.222095	365.13117	240.36273	364.825365	242.80917	364.825365	244.949805	365.13117	247.396245	366.660195	248.92527	367.883415	250.7601	370.02405	251.677515	372.47049	252.289125	366.35439	228.13053	363.90795	230.271165	362.07312
50	542	ccor	Vorauer Schwaig	ccor:CIA09	CIA09	Carabodidae	tree	815	24.9	0.030490997	314.428872	295.415256	311.259936	295.415256	323.231472	318.65412	314.428872	297.175776	313.020456	298.936296	311.964144	300.696816	311.61204	303.161544	310.907832	305.274168	310.907832	307.386792	310.907832	309.85152	311.259936	311.964144	311.964144	314.076768	313.37256	316.189392	314.780976	317.597808	316.8936	318.65412	319.006224	319.006224	321.470952	318.65412	309.499416	297.175776	307.386792	299.640504	305.978376
51	543	ccor	Vorauer Schwaig	ccor:CIA09	CIA09	Carabodidae	tree	756	27.8	0.036740046	221.776485	264.08067	216.648705	265.78993	243.996865	280.745955	222.631115	266.64456	222.631115	269.635765	222.2038	272.62697	222.631115	275.19086	222.631115	278.182065	223.485745	280.745955	225.195005	283.309845	226.904265	285.019105	229.468155	286.30105	232.032045	286.728365	235.02325	286.728365	237.58714	285.44642	240.15103	283.73716	241.86029	282.0279	217.07602	269.20845	216.648705	272.62697	215.794075
52	544	ccor	Vorauer Schwaig	ccor:CIA09	CIA09	Carabodidae	tree	716	21	0.02939775	224.2385	179.3908	223.329425	182.42105	245.147225	176.9666	226.05665	179.693825	227.571775	180.6029	229.0869	182.118025	230.90505	183.330125	232.420175	184.2392	234.238325	185.4513	236.056475	186.05735	238.17765	186.360375	239.9958	186.05735	241.81395	185.4513	243.6321	184.2392	245.147225	183.0271	245.753275	180.905925	245.753275	179.087775	225.4506	185.148275	227.571775	186.966425	229.69295
53	545	ccor	Vorauer Schwaig	ccor:CIA09	CIA09	Carabodidae	tree	780	22.4	0.028677929	274.984446	182.247756	270.952416	181.44135	287.080536	201.063896	274.17804	185.47338	273.371634	187.354994	272.565228	189.50541	272.296426	191.655826	272.296426	193.806242	272.565228	195.956658	272.83403	198.107074	273.640436	199.988688	275.253248	201.6015	277.134862	202.676708	279.285278	203.214312	281.435694	203.751916	283.317308	202.676708	285.198922	201.6015	269.877208	184.398172	268.264396	187.086192	267.189188
54	1,'602_Adu_Ccor_CIA09_03b.tif'	ccor	Vorauer Schwaig	ccor:CIA09	CIA09	Carabodidae	tree	757	24.6	0.032444558	241.816244	152.156742	244.219984	156.2431	260.565416	136.292058	244.460358	151.916368	246.864098	152.156742	249.267838	152.63749	251.671578	153.358612	254.075318	153.83936	256.479058	153.598986	258.642424	152.877864	260.80579	151.675994	262.488408	149.753002	263.690278	147.589636	263.930652	145.42627	263.449904	142.782156	262.969156	140.61879	261.286538	138.695798	247.104472	156.723848	249.98896	157.685344	252.873448
55	2,'603_Adu_Ccor_CIA09_03.tif'	ccor	Vorauer Schwaig	ccor:CIA09	CIA09	Carabodidae	tree	698	19.8	0.028320137	177.617378	158.569938	175.236448	161.188961	197.141004	155.474729	179.045936	159.760403	180.474494	161.188961	182.141145	162.379426	183.807796	163.569891	185.474447	164.522263	187.379191	164.998449	189.283935	165.474635	191.188679	165.236542	193.093423	164.998449	194.760074	164.046077	196.188632	162.617519	197.379097	161.188961	198.093376	159.284217	197.855283	157.379473	177.141192	162.855612	178.807843	164.998449	180.712587
56	3,'605_Adu_Ccor_CIA09_03.tif'	ccor	Vorauer Schwaig	ccor:CIA09	CIA09	Carabodidae	tree	819	21.5	0.026210667	176.905696	163.620288	174.458384	159.424896	166.0676	182.149936	174.808	163.969904	172.710304	164.31952	170.612608	164.669136	168.514912	164.669136	166.417216	165.368368	164.669136	166.766832	162.921056	167.81568	161.872208	169.56376	161.172976	171.661456	160.473744	173.759152	160.473744	175.856848	161.172976	177.954544	162.57144	179.353008	164.31952	180.751472	172.011072	160.124128	168.864528	160.124128	166.0676
57	4,'606_Adu_Ccor_CIA09_03.tif'	ccor	Vorauer Schwaig	ccor:CIA09	CIA09	Carabodidae	tree	785	24.8	0.031606265	416.652	287.906532	412.48548	289.989792	435.40134	304.15596	417.901956	291.239748	418.318608	293.323008	418.318608	295.82292	417.901956	297.90618	418.318608	300.406092	419.151912	302.489352	420.401868	304.572612	422.068476	306.23922	424.151736	307.072524	426.651648	307.905828	428.734908	308.32248	430.818168	307.489176	432.901428	306.23922	434.984688	304.572612	413.318784	292.906356	412.902132	296.239572	412.48548
58	5,'607_Adu_Ccor_CIA09_03.tif'	ccor	Vorauer Schwaig	ccor:CIA09	CIA09	Carabodidae	tree	753	25.1	0.033308571	242.23886	236.63547	238.79062	234.04929	234.04929	260.34212	240.08371	237.92856	238.35959	238.79062	236.20444	240.08371	234.04929	240.94577	231.89414	241.80783	230.17002	243.53195	228.87693	245.25607	228.01487	247.41122	227.58384	249.56637	227.58384	251.72152	228.01487	253.87667	229.30796	255.60079	231.03208	257.32491	232.7562	258.618	236.20444	234.48032	233.61826	235.34238	230.60105
59	6,'608_Adu_Ccor_CIA09_03.tif'	ccor	Vorauer Schwaig	ccor:CIA09	CIA09	Carabodidae	tree	754	20.6	0.027380921	259.42555	264.5797	256.67667	261.1436	252.89696	284.16547	257.7075	264.92331	255.64584	265.26692	253.58418	265.95414	251.52252	266.98497	249.80447	268.0158	248.08642	269.39024	246.71198	271.10829	245.68115	272.82634	245.33754	274.888	245.68115	276.94966	246.36837	279.01132	247.3992	280.72937	249.11725	282.10381	251.17891	283.13464	253.58418	261.83082	250.8353	262.17443	248.08642
60	7,'609_Adu_Ccor_CIA09_03.tif'	ccor	Vorauer Schwaig	ccor:CIA09	CIA09	Carabodidae	tree	706	22.5	0.031938243	214.238675	158.7851	209.6933	159.694175	231.208075	173.633325	215.14775	161.512325	214.844725	163.6335	214.5417	165.754675	214.238675	168.178875	214.238675	170.30005	214.844725	172.72425	216.056825	174.5424	217.57195	176.057525	219.3901	177.57265	221.8143	178.1787	223.935475	177.875675	226.05665	176.9666	228.177825	176.057525	229.995975	174.5424	208.784225	162.724425	208.178175	165.754675	207.87515
61	8,'610_Adu_Ccor_CIA09_03.tif'	ccor	Vorauer Schwaig	ccor:CIA09	CIA09	Carabodidae	tree	813	26.6	0.032694694	446.13774	337.59465	444.001065	332.893965	430.326345	358.9614	442.71906	336.73998	440.15505	336.73998	438.018375	336.73998	435.454365	337.167315	432.890355	337.59465	430.75368	338.876655	429.04434	340.585995	427.762335	342.72267	426.907665	345.28668	426.48033	347.85069	426.052995	350.4147	426.48033	352.551375	427.335	355.115385	428.617005	356.824725	440.15505	332.46663	437.163705	332.039295	433.745025
62	38,'519.tif'	clab	Vorauer Schwaig	clab:CIA21	CIA21	Carabodidae	tree	508	13.5	0.026532866	179.253645	132.98714	177.62618	131.359675	175.76622	146.00686	178.09117	133.684625	176.6962	133.91712	175.30123	134.614605	174.138755	135.079595	172.97628	136.009575	172.0463	136.70706	171.11632	137.869535	170.65133	139.264505	170.18634	140.42698	170.418835	141.82195	171.11632	142.984425	172.0463	144.1469	173.208775	144.844385	174.37125	145.309375	175.998715	131.59217	174.138755	131.824665	172.278795
63	15,'520.tif'	clab	Vorauer Schwaig	clab:CIA21	CIA21	Carabodidae	tree	526	12.3	0.023323015	229.078575	183.540531	227.967891	181.874505	227.967891	195.758055	227.967891	184.373544	226.579536	184.651215	225.468852	184.928886	224.080497	185.484228	222.969813	186.03957	222.1368	187.150254	221.859129	188.538609	221.859129	189.926964	222.1368	191.315319	222.414471	192.703674	223.247484	193.814358	224.080497	194.647371	225.191181	195.480384	226.579536	195.480384	225.746523	182.152176	224.080497	182.707518	222.1368
64	26,'521.tif'	clab	Vorauer Schwaig	clab:CIA21	CIA21	Carabodidae	tree	547	14.4	0.026338955	299.97672	213.97422	299.97672	211.22214	292.06449	226.01457	298.60068	213.97422	297.56865	213.97422	296.19261	214.31823	294.81657	214.66224	293.78454	215.35026	292.75251	216.03828	291.72048	217.07031	291.03246	218.10234	290.68845	219.13437	290.34444	220.51041	290.34444	221.54244	290.68845	222.91848	291.37647	223.95051	291.72048	225.32655	298.60068	211.22214	296.88063	210.87813	295.16058
65	23,'522.tif'	clab	Vorauer Schwaig	clab:CIA21	CIA21	Carabodidae	tree	591	13.3	0.022509816	178.021935	218.46699	175.79268	218.46699	180.569655	231.524055	177.70347	219.74085	177.06654	221.01471	176.42961	221.970105	176.111145	223.243965	175.474215	224.517825	174.837285	225.791685	174.51882	226.74708	174.51882	228.339405	174.837285	229.2948	175.474215	230.56866	176.111145	231.84252	177.385005	232.160985	178.658865	232.47945	179.61426	231.84252	174.837285	220.37778	173.563425	221.65164	172.60803
66	21,'523.tif'	clab	Vorauer Schwaig	clab:CIA21	CIA21	Carabodidae	tree	519	10.8	0.020750208	137.812066	94.901884	135.768724	94.674846	146.666548	101.03191	137.812066	95.810036	138.039104	96.945226	138.266142	97.853378	138.49318	98.988568	138.720218	99.89672	138.947256	101.03191	139.855408	101.940062	140.536522	102.394138	141.444674	102.848214	142.352826	103.075252	143.260978	102.848214	144.396168	102.394138	145.30432	101.940062	145.985434	101.258948	135.768724	96.037074	135.768724	97.399302	135.995762
67	33,'524.tif'	clab	Vorauer Schwaig	clab:CIA21	CIA21	Carabodidae	tree	593	12.5	0.021080543	281.350214	169.003275	278.774926	167.39372	278.774926	181.235893	280.06257	169.969008	279.096837	170.290919	277.809193	170.934741	276.521549	171.578563	275.555816	172.544296	274.590083	173.188118	273.946261	174.153851	273.62435	175.441495	273.62435	176.729139	273.946261	178.016783	274.590083	179.304427	275.233905	180.27016	276.521549	180.592071	277.809193	180.913982	276.84346	168.037542	275.233905	168.681364	273.62435
68	11,'525.tif'	clab	Vorauer Schwaig	clab:CIA21	CIA21	Carabodidae	tree	490	11.2	0.022879713	134.180713	112.978343	134.786495	110.252324	125.396874	119.944836	133.574931	112.978343	132.666258	112.06967	131.454694	111.766779	130.546021	111.160997	129.334457	111.160997	128.122893	111.463888	127.21422	112.06967	126.305547	112.675452	125.396874	113.584125	124.791092	114.795689	124.488201	115.704362	124.488201	116.915926	124.791092	118.12749	125.093983	119.339054	133.574931	109.646542	132.060476	108.737869	130.546021
69	20,'526.tif'	clab	Vorauer Schwaig	clab:CIA21	CIA21	Carabodidae	tree	577	14	0.024238865	123.60981	232.83273	122.72898	230.48385	112.74624	241.64103	122.43537	232.53912	121.26093	231.9519	120.08649	231.65829	118.61844	231.65829	117.444	231.9519	116.26956	232.53912	115.09512	233.12634	113.92068	233.71356	113.03985	234.59439	112.45263	235.76883	112.45263	237.23688	112.45263	238.41132	112.74624	239.87937	113.33346	241.05381	121.55454	229.30941	119.49927	228.72219	117.73761
70	30,'527.tif'	clab	Vorauer Schwaig	clab:CIA21	CIA21	Carabodidae	tree	487	13.3	0.027294345	282.949926	137.06113	282.949926	141.010349	296.191425	135.899595	284.111461	137.990358	285.040689	138.687279	285.969917	139.848814	286.899145	140.778042	288.06068	141.70727	289.222215	142.404191	290.616057	142.636498	292.009899	142.636498	293.171434	142.404191	294.565276	141.70727	295.494504	140.778042	295.959118	139.616507	296.191425	138.222665	296.191425	136.828823	284.111461	141.939577	285.272996	143.101112	286.666838
71	528	clab	Vorauer Schwaig	clab:CIA09	CIA09	Carabodidae	tree	536	14.4	0.026792363	265.292664	154.156548	262.47585	154.156548	272.71881	166.4481	265.292664	155.436918	264.524442	156.717288	264.012294	158.253732	263.75622	159.534102	263.500146	161.070546	263.500146	162.60699	264.012294	164.143434	264.524442	165.423804	265.292664	166.704174	266.573034	167.72847	267.853404	168.240618	269.389848	168.496692	270.414144	167.984544	271.950588	167.216322	261.707628	155.692992	260.939406	157.48551	259.91511
72	529	clab	Vorauer Schwaig	clab:CIA09	CIA09	Carabodidae	tree	526	17.5	0.033219845	143.02729	186.29605	140.62347	184.372994	140.62347	203.603554	141.82538	187.978724	140.62347	189.180634	139.181178	190.142162	137.738886	191.10369	136.536976	192.065218	135.335066	193.267128	134.133156	194.469038	133.652392	196.151712	133.652392	197.834386	133.892774	199.51706	135.094684	200.71897	136.296594	202.161262	137.738886	202.882408	139.181178	203.363172	138.460032	185.574904	136.536976	186.776814	134.61392
73	530	clab	Vorauer Schwaig	clab:CIA09	CIA09	Carabodidae	tree	495	12.5	0.025339275	194.492364	119.853228	192.100084	120.570912	204.779168	127.030068	195.210048	121.049368	195.210048	122.245508	195.210048	123.680876	195.449276	124.877016	195.688504	126.073156	196.16696	127.269296	196.645416	128.226208	197.602328	129.18312	198.798468	129.661576	199.994608	129.661576	201.190748	129.422348	202.14766	128.704664	203.104572	127.98698	204.061484	127.030068	192.100084	122.00628	192.100084	123.680876	192.100084
74	531	clab	Vorauer Schwaig	clab:CIA09	CIA09	Carabodidae	tree	536	13.8	0.025769584	153.099288	188.6787	150.673419	189.487323	166.306797	192.721815	153.907911	190.295946	154.446993	191.643651	154.986075	192.991356	155.255616	194.339061	156.064239	195.686766	156.872862	197.034471	157.951026	197.843094	159.298731	198.112635	160.646436	198.382176	162.263682	198.112635	163.611387	197.573553	164.689551	196.76493	165.228633	195.417225	165.767715	194.06952	151.212501	191.913192	151.482042	193.799979	151.751583
75	532	clab	Vorauer Schwaig	clab:CIA09	CIA09	Carabodidae	tree	502	13.3	0.026540442	231.164328	135.27875	231.813666	138.092548	240.904398	126.188018	232.895896	135.928088	234.194572	136.144534	235.493248	136.36098	236.791924	136.577426	238.0906	136.577426	239.389276	136.144534	240.687952	135.495196	241.770182	134.629412	242.635966	133.763628	243.068858	132.464952	243.285304	131.166276	242.852412	129.8676	242.203074	128.78537	241.770182	127.486694	233.76168	139.174778	235.493248	139.60767	237.441262
76	533	clab	Vorauer Schwaig	clab:CIA09	CIA09	Carabodidae	tree	491	15	0.030520734	179.60824	194.084128	178.26788	191.67148	169.421504	205.07508	177.999808	194.3522	176.659448	194.3522	175.051016	194.620272	173.442584	194.620272	171.834152	194.620272	170.22572	194.3522	168.88536	194.620272	167.545	195.69256	166.740784	197.03292	166.472712	198.37328	166.472712	199.981712	167.008856	201.590144	167.813072	202.930504	168.88536	203.73472	176.659448	191.67148	174.514872	191.403408	172.638368
77	534	clab	Vorauer Schwaig	clab:CIA09	CIA09	Carabodidae	tree	519	12.5	0.024138441	233.128026	241.260399	233.128026	244.573588	244.272389	235.537618	234.634021	241.260399	235.838817	242.163996	237.043613	242.766394	238.248409	243.368792	239.453205	243.97119	240.658001	243.97119	242.163996	243.669991	243.368792	243.368792	244.573588	242.766394	245.477185	241.862797	245.778384	240.658001	245.477185	239.152006	245.175986	237.94721	244.874787	236.441215	234.634021	245.477185	236.441215	246.380782	237.94721
78	535	clab	Vorauer Schwaig	clab:CIA09	CIA09	Carabodidae	tree	557	16	0.028792529	156.3609	224.2385	153.33065	223.935475	162.4214	239.086725	156.057875	225.753625	155.451825	227.26875	155.1488	228.783875	154.239725	230.299	153.9367	231.814125	153.633675	233.632275	153.33065	235.1474	153.633675	236.662525	153.9367	238.17765	155.1488	239.38975	156.663925	240.298825	158.17905	240.298825	159.694175	239.692775	161.2093	239.086725	152.7246	226.05665	151.815525	228.177825	150.90645
79	536	clab	Vorauer Schwaig	clab:CIA09	CIA09	Carabodidae	tree	484	14.8	0.030537652	350.45253	114.676875	351.06414	111.31302	336.99711	120.792975	348.923505	113.453655	347.700285	112.53624	346.17126	111.31302	344.642235	110.395605	343.11321	109.783995	341.27838	109.47819	339.749355	109.783995	338.22033	110.395605	336.691305	111.618825	335.77389	113.14785	335.16228	114.676875	335.16228	116.511705	335.468085	118.346535	336.079695	119.87556	349.535115	109.172385	347.700285	107.64336	345.865455
80	537	clab	Vorauer Schwaig	clab:CIA09	CIA09	Carabodidae	tree	536	14.8	0.027555899	148.796706	155.734173	146.165253	155.255727	155.016504	169.130661	148.557483	157.408734	147.600591	158.844072	146.643699	159.800964	145.686807	160.997079	144.969138	162.432417	144.729915	163.867755	144.729915	165.303093	145.447584	166.738431	146.404476	167.934546	147.600591	169.130661	149.035929	169.609107	150.471267	169.84833	152.145828	169.609107	153.581166	169.369884	144.969138	156.930288	143.5338	158.604849	142.337685
81	558	clab	Seebach	clab:CIA45	CIA45	Carabodidae	tree	522	14.4	0.027628366	309.595743	147.197976	307.462439	145.597998	304.795809	160.797789	308.529091	147.997965	307.195776	148.531291	305.862461	149.064617	304.529146	149.597943	302.929168	150.131269	301.595853	150.664595	300.795864	151.731247	300.262538	153.064562	299.729212	154.397877	299.995875	155.997855	300.262538	157.33117	301.062527	158.664485	302.395842	159.197811	303.729157	159.9978	305.595798	145.597998	303.462494	146.131324	301.595853
82	559	clab	Seebach	clab:CIA45	CIA45	Carabodidae	tree	517	15.7	0.030304005	120.236965	109.046594	119.998872	112.141803	135.236824	104.522827	122.379802	109.998966	123.80836	110.713245	125.236918	111.427524	126.427383	112.379896	127.855941	113.094175	129.284499	113.808454	130.713057	114.046547	132.379708	113.808454	133.808266	113.094175	134.760638	111.90371	135.71301	110.713245	135.71301	109.284687	135.71301	107.618036	135.474917	105.951385	121.903616	113.094175	123.80836	114.28464	125.475011
83	560	clab	Seebach	clab:CIA45	CIA45	Carabodidae	tree	565	14.4	0.025448749	257.444838	163.216662	254.560302	164.178174	268.742604	172.110648	257.685216	164.65893	258.165972	166.341576	258.165972	167.783844	258.165972	169.46649	258.165972	170.908758	258.40635	172.591404	258.887106	174.033672	260.088996	174.995184	261.290886	175.956696	262.733154	176.437452	264.175422	176.197074	265.61769	175.716318	266.81958	174.514428	267.781092	173.312538	254.560302	166.101198	254.560302	168.024222	254.319924
84	561	clab	Seebach	clab:CIA45	CIA45	Carabodidae	tree	507	12.3	0.024246973	178.892292	172.897242	178.172886	175.535064	190.402788	168.580806	180.570906	173.85645	181.530114	174.336054	182.729124	175.05546	183.688332	175.535064	184.887342	176.014668	186.086352	176.25447	187.285362	176.494272	188.484372	176.014668	189.683382	175.535064	190.64259	174.815658	191.122194	173.616648	191.361996	172.417638	191.361996	171.218628	190.882392	170.019618	179.371896	176.494272	180.810708	177.213678	182.24952
85	562	clab	Seebach	clab:CIA45	CIA45	Carabodidae	tree	537	15.1	0.028136949	250.236672	150.71616	247.365888	150.71616	256.217472	164.591616	249.99744	152.151552	249.279744	153.347712	248.322816	154.30464	247.60512	155.5008	247.126656	156.936192	247.126656	158.371584	247.365888	159.567744	247.60512	161.003136	248.562048	162.199296	249.279744	163.156224	250.475904	163.87392	251.911296	164.352384	253.107456	164.591616	254.542848	164.591616	246.169728	152.151552	245.2128	153.826176	244.255872
86	563	clab	Seebach	clab:CIA45	CIA45	Carabodidae	tree	533	11.8	0.022175258	226.788144	158.608164	226.548916	161.239672	236.357264	151.670552	227.984284	159.325848	229.180424	160.28276	230.376564	160.761216	231.572704	161.4789	232.768844	161.957356	234.204212	161.718128	235.400352	161.239672	236.596492	160.761216	237.314176	159.565076	237.792632	158.368936	237.792632	156.933568	237.553404	155.4982	237.074948	154.30206	236.83572	153.10592	227.745056	162.914268	229.419652	164.110408	230.85502
87	564	clab	Seebach	clab:CIA45	CIA45	Carabodidae	tree	538	13.5	0.025027549	244.61983	185.212157	243.275765	183.061653	245.426269	198.652807	243.544578	185.749783	242.469326	186.556222	241.125261	187.362661	240.050009	188.1691	238.974757	188.975539	238.168318	190.050791	237.899505	191.663669	238.168318	193.007734	238.705944	194.351799	239.24357	195.427051	240.050009	196.771116	241.394074	197.308742	242.738139	197.846368	244.082204	198.115181	241.125261	183.868092	239.24357	184.674531	237.361879
88	565	clab	Seebach	clab:CIA45	CIA45	Carabodidae	tree	446	14.2	0.031812062	104.726972	208.271924	104.490568	210.635964	118.674808	205.67148	106.3818	208.271924	107.56382	208.981136	108.74584	209.926752	109.691456	210.872368	110.873476	211.58158	111.819092	212.527196	113.001112	213.000004	114.419536	213.000004	115.601556	212.527196	116.783576	211.58158	117.492788	210.635964	118.202	209.453944	118.674808	208.03552	118.911212	206.8535	105.908992	211.58158	107.327416	212.527196	108.74584
89	566	clab	Seebach	clab:CIA45	CIA45	Carabodidae	tree	454	13.5	0.02972251	289.368514	187.437368	286.469998	187.920454	298.788691	197.099088	289.368514	188.886626	289.126971	190.335884	289.126971	191.543599	288.885428	192.992857	288.885428	194.200572	288.885428	195.64983	289.368514	196.857545	290.334686	197.823717	291.300858	198.548346	292.750116	198.789889	293.957831	198.789889	295.165546	198.548346	296.373261	198.06526	297.580976	197.340631	286.469998	189.611255	286.228455	191.302056	286.228455
90	567	clab	Seebach	clab:CIA45	CIA45	Carabodidae	tree	438	11.5	0.02630808	228.945024	184.447872	226.791936	184.447872	237.557376	192.103296	229.184256	185.644032	228.945024	186.840192	228.705792	188.036352	228.705792	188.99328	228.705792	190.18944	229.184256	191.3856	229.66272	192.342528	230.380416	193.299456	231.337344	194.017152	232.533504	194.734848	233.729664	194.734848	234.686592	194.256384	235.64352	193.538688	236.600448	192.820992	226.791936	186.122496	226.552704	187.79712	226.313472
91	9,'611_Adu_Clab_CIA47_03.tif'	clab	Seebach	clab:CIA47	CIA47	Carabodidae	tree	446	12.5	0.027958816	271.49002	178.215726	270.683614	180.634944	283.854912	176.602914	272.565228	179.022132	273.371634	179.828538	274.17804	180.903746	275.253248	181.978954	276.059654	182.78536	277.134862	183.322964	278.478872	183.860568	279.822882	183.591766	280.89809	183.054162	281.973298	182.247756	282.779704	181.44135	283.317308	180.09734	283.58611	179.022132	283.58611	177.678122	271.758822	181.710152	272.83403	183.054162	273.909238
92	10,'612_Adu_Clab_CIA47_02.tif'	clab	Seebach	clab:CIA47	CIA47	Carabodidae	tree	493	12.5	0.025359902	174.196595	159.037502	172.334952	157.175859	169.143564	170.473309	173.132799	159.5694	172.069003	160.101298	171.005207	160.367247	169.675462	160.633196	168.611666	161.165094	167.281921	161.696992	166.484074	162.494839	165.952176	163.824584	165.420278	164.88838	165.154329	165.952176	165.420278	167.281921	166.218125	168.345717	167.015972	169.143564	168.079768	169.675462	170.739258	157.441808	169.143564	157.707757	167.54787
93	11,'613_Adu_Clab_CIA47_03.tif'	clab	Seebach	clab:CIA47	CIA47	Carabodidae	tree	451	11.3	0.025080481	215.950351	141.189149	215.236072	138.808219	210.236119	150.950962	214.759886	141.189149	213.807514	141.189149	212.617049	141.189149	211.426584	141.427242	210.474212	141.665335	209.52184	142.141521	208.569468	143.093893	208.093282	144.046265	207.855189	144.998637	207.617096	146.189102	207.855189	147.141474	208.331375	148.331939	209.045654	149.284311	209.759933	149.99859	213.807514	138.570126	212.140863	138.570126	210.712305
94	12,'615_Adu_Clab_CIA47_03.tif'	clab	Seebach	clab:CIA47	CIA47	Carabodidae	tree	436	15.6	0.035733848	344.176983	234.713967	341.721082	231.55638	335.055065	247.344315	342.773611	235.06481	341.019396	235.06481	339.265181	235.415653	337.861809	235.766496	336.107594	235.766496	334.704222	235.766496	333.30085	236.468182	331.897478	237.871554	331.546635	239.274926	331.195792	240.678298	331.546635	242.432513	332.248321	243.835885	332.950007	245.239257	334.002536	246.291786	340.31771	231.907223	338.212652	231.907223	336.107594
95	13,'616_Adu_Clab_CIA47_03.tif'	clab	Seebach	clab:CIA47	CIA47	Carabodidae	tree	469	15.2	0.032448262	226.878172	216.932091	225.534107	220.157847	241.394074	212.36227	229.297489	218.813782	230.641554	219.889034	231.716806	220.964286	233.060871	222.039538	234.404936	222.845977	236.017814	223.11479	237.630692	222.577164	238.974757	222.039538	240.318822	220.964286	241.394074	219.620221	241.9317	218.276156	242.200513	216.663278	241.9317	215.0504	241.662887	213.437522	227.146985	222.039538	228.49105	223.652416	230.372741
96	14,'617_Adu_Clab_CIA47_03.tif'	clab	Seebach	clab:CIA47	CIA47	Carabodidae	tree	495	13.4	0.02710891	332.72145	214.844725	330.9033	212.72355	331.206325	228.177825	331.812375	215.14775	330.600275	215.7538	329.388175	216.662875	328.4791	217.268925	327.267	218.178	326.357925	219.3901	325.751875	220.6022	325.44885	221.8143	325.751875	223.0264	326.0549	224.541525	326.963975	225.753625	327.87305	226.6627	329.08515	226.965725	330.29725	227.571775	329.08515	213.3296	327.570025	213.93565	326.0549
97	15,'618_Adu_Clab_CIA47_03.tif'	clab	Seebach	clab:CIA47	CIA47	Carabodidae	tree	423	12.1	0.028546561	167.775871	145.103456	164.911987	145.103456	171.594383	156.558992	167.298557	146.058084	166.582586	147.012712	165.627958	147.96734	165.150644	149.160625	164.434673	150.115253	163.957359	151.308538	164.196016	152.501823	164.434673	153.695108	165.150644	154.888393	165.866615	155.604364	167.0599	156.320335	168.253185	156.797649	169.44647	156.558992	170.639755	156.320335	163.957359	146.296741	162.764074	147.490026	161.809446
98	16,'619_Adu_Clab_CIA47_03.tif'	clab	Seebach	clab:CIA47	CIA47	Carabodidae	tree	489	13.6	0.027880792	221.389812	152.40603	218.716022	152.940788	230.480698	162.566432	222.191949	154.010304	222.191949	155.347199	221.92457	156.684094	221.92457	158.020989	221.92457	159.357884	221.92457	160.694779	222.191949	162.031674	222.726707	163.368569	223.528844	164.438085	224.865739	164.972843	225.935255	165.240222	227.27215	164.705464	228.341666	164.170706	229.411182	163.10119	218.716022	155.07982	218.716022	156.684094	218.448643
99	17,'620.tif'	clab	Seebach	clab:CIA47	CIA47	Carabodidae	tree	468	13	0.027823883	137.227775	214.313986	136.273147	211.688759	128.636123	224.098923	136.03449	214.075329	134.602548	214.075329	133.409263	214.075329	132.215978	214.075329	130.784036	214.313986	129.590751	214.7913	128.636123	215.268614	127.681495	216.223242	126.726867	217.17787	126.48821	218.371155	126.249553	219.56444	126.726867	220.757725	127.204181	221.95101	127.920152	222.905638	134.363891	211.211445	132.693292	211.211445	131.26135
100	18,'621_Adu_Clab_CIA47_031.tif'	clab	Seebach	clab:CIA47	CIA47	Carabodidae	tree	529	14.6	0.027662981	197.353622	195.91133	194.70942	197.11324	207.209284	206.72852	197.834386	197.594004	198.074768	199.036296	198.074768	199.997824	197.834386	201.680498	197.594004	203.12279	197.353622	205.045846	197.353622	206.72852	198.074768	208.170812	199.036296	209.13234	200.478588	209.613104	202.161262	209.613104	203.603554	209.613104	205.045846	208.891958	206.007374	207.690048	194.228656	199.036296	193.988274	201.199734	193.50751
101	19,'622_Adu_Clab_CIA47_03.tif'	clab	Seebach	clab:CIA47	CIA47	Carabodidae	tree	553	15.3	0.027621086	122.66498	219.463649	119.465024	219.996975	133.3315	230.396832	122.398317	221.063627	122.931643	222.396942	122.931643	224.263583	122.931643	225.863561	122.931643	227.463539	122.66498	229.063517	122.931643	230.663495	123.731632	232.263473	124.798284	233.063462	126.398262	233.863451	127.99824	233.863451	129.598218	233.330125	130.931533	232.263473	131.998185	231.196821	118.931698	222.396942	119.198361	224.530246	119.198361
102	19,'507.tif'	cmar	Vorauer Schwaig	cmar:CIA12	CIA12	Carabodidae	moss	477	10.6	0.022227022	193.788896	130.370856	191.501688	131.410496	203.353584	134.945272	194.41268	131.618424	194.620608	132.658064	194.620608	133.697704	194.828536	134.737344	195.036464	135.776984	195.45232	136.608696	196.284032	137.23248	197.115744	137.856264	198.155384	138.064192	199.195024	138.064192	200.234664	137.856264	201.274304	137.23248	201.898088	136.608696	202.7298	135.776984	191.709616	133.07392	191.709616	134.529416	191.917544
103	9,'508.tif'	cmar	Vorauer Schwaig	cmar:CIA12	CIA12	Carabodidae	moss	439	13.5	0.030782202	192.697883	143.73167	190.01814	143.73167	199.031821	155.668707	192.210657	144.949735	191.967044	145.924187	191.479818	147.142252	191.236205	148.360317	191.236205	149.578382	191.236205	150.796447	191.479818	151.770899	191.967044	152.988964	192.45427	153.963416	193.185109	154.937868	194.403174	155.425094	195.377626	155.91232	196.595691	155.91232	197.813756	155.91232	189.530914	144.949735	188.800075	146.411413	188.069236
104	25,'509.tif'	cmar	Vorauer Schwaig	cmar:CIA12	CIA12	Carabodidae	moss	462	13.5	0.029244354	177.57396	185.114772	175.627944	184.141764	174.411684	198.25038	177.087456	185.844528	175.871196	186.331032	174.654936	186.817536	173.681928	187.547292	172.952172	188.277048	171.979164	189.250056	171.249408	190.223064	170.762904	191.439324	170.762904	192.655584	170.762904	193.871844	171.006156	195.088104	171.49266	196.061112	172.465668	197.03412	173.438676	197.520624	173.92518	184.385016	172.465668	184.87152	170.762904
105	4,'510.tif'	cmar	Vorauer Schwaig	cmar:CIA12	CIA12	Carabodidae	moss	401	12.2	0.030437491	242.027295	167.628895	240.167335	167.628895	249.932125	176.928695	241.7948	168.79137	241.562305	169.72135	241.562305	170.883825	241.562305	172.0463	241.7948	172.97628	242.027295	174.138755	242.492285	175.068735	243.18977	175.998715	244.11975	176.463705	245.04973	177.16119	245.97971	177.62618	246.90969	177.858675	248.072165	177.62618	249.23464	177.393685	239.702345	168.79137	239.237355	170.18634	239.00486
106	31,'511.tif'	cmar	Vorauer Schwaig	cmar:CIA12	CIA12	Carabodidae	moss	412	12.3	0.029843952	267.665536	172.28472	266.167408	174.531912	279.65056	175.031288	268.4146	172.784096	269.163664	173.782848	269.66304	174.7816	270.162416	175.780352	270.91148	176.529416	271.660544	177.27848	272.659296	178.277232	273.658048	178.776608	274.6568	179.026296	275.90524	178.776608	276.903992	178.52692	277.653056	177.777856	278.40212	177.028792	279.151184	176.03004	267.16616	176.03004	268.164912	177.27848	268.913976
107	32,'512.tif'	cmar	Vorauer Schwaig	cmar:CIA12	CIA12	Carabodidae	moss	514	15	0.02927351	241.05075	111.42225	238.62325	111.1795	236.4385	125.7445	240.808	112.636	239.837	113.607	238.62325	114.33525	237.4095	115.0635	236.4385	115.79175	235.22475	116.52	234.25375	117.491	233.5255	118.70475	233.04	119.9185	233.28275	121.13225	233.5255	122.58875	234.25375	123.55975	235.22475	124.53075	236.19575	125.50175	237.16675	111.665	235.71025	112.39325	234.011
108	16,'513.tif'	cmar	Vorauer Schwaig	cmar:CIA12	CIA12	Carabodidae	moss	383	12.1	0.031653131	210.434324	157.700782	209.684558	159.200314	222.180658	160.699846	211.434012	158.200626	211.933856	158.950392	212.683622	159.95008	213.183466	160.699846	213.933232	161.699534	214.433076	162.4493	215.432764	163.199066	216.432452	163.448988	217.43214	163.69891	218.431828	163.69891	219.431516	163.448988	220.431204	163.199066	220.931048	162.199378	221.430892	161.19969	210.184402	160.449924	210.684246	161.699534	211.434012
109	36,'514.tif'	cmar	Vorauer Schwaig	cmar:CIA12	CIA12	Carabodidae	moss	426	13	0.030560261	149.727264	207.88368	147.686688	207.118464	149.21712	220.892352	149.472192	208.393824	148.706976	209.15904	147.686688	210.179328	146.921472	210.944544	146.156256	211.70976	145.39104	212.474976	144.880896	213.750336	144.625824	214.770624	144.625824	216.045984	144.880896	217.066272	145.39104	218.08656	146.411328	219.106848	147.176544	219.872064	148.196832	220.382208	146.411328	207.88368	145.135968	208.648896	143.860608
110	35,'515.tif'	cmar	Vorauer Schwaig	cmar:CIA12	CIA12	Carabodidae	moss	425	12.8	0.030187667	206.725016	126.84172	206.994892	130.350108	218.59956	121.983952	207.80452	127.651348	208.884024	128.460976	209.963528	129.000728	211.043032	129.54048	212.122536	129.810356	213.20204	130.080232	214.55142	129.810356	215.630924	129.000728	216.440552	128.460976	217.25018	127.381472	217.789932	126.301968	218.329684	125.222464	218.59956	124.14296	218.59956	123.063456	208.344272	131.159736	209.693652	132.23924	211.043032
111	3,'516.tif'	cmar	Vorauer Schwaig	cmar:CIA12	CIA12	Carabodidae	moss	425	12.4	0.029219497	203.365734	228.016126	200.995504	228.253149	208.343217	239.39323	202.891688	228.964218	202.180619	229.91231	201.46955	230.860402	201.232527	231.808494	200.995504	232.993609	201.232527	234.178724	201.46955	235.126816	201.706573	236.311931	202.180619	237.260023	202.891688	238.208115	203.83978	238.682161	204.787872	239.156207	205.972987	239.156207	206.921079	239.156207	199.810389	229.201241	198.862297	230.386356	198.151228
112	17,'518.tif'	cmar	Vorauer Schwaig	cmar:CIA12	CIA12	Carabodidae	moss	463	12.5	0.027056817	265.034944	209.057736	263.321356	207.05855	255.895808	217.625676	264.17815	209.628932	263.035758	209.628932	261.893366	209.628932	260.750974	209.628932	259.608582	209.91453	258.46619	209.91453	257.323798	210.485726	256.181406	211.056922	255.324612	211.628118	254.753416	212.77051	254.467818	213.627304	254.467818	214.769696	255.039014	215.912088	255.324612	217.05448	261.607768	206.772952	259.89418	206.772952	258.46619
113	20,'623_Adu_Cmar_CIA12_03.tif'	cmar	Vorauer Schwaig	cmar:CIA12	CIA12	Carabodidae	moss	493	14.4	0.029306153	232.345399	192.50712	229.93906	191.437636	232.880141	206.945154	231.543286	193.576604	230.473802	194.378717	229.671689	195.448201	228.602205	196.517685	227.532721	197.319798	226.730608	198.656653	226.463237	199.993508	226.463237	201.330363	226.463237	202.667218	226.997979	204.004073	227.800092	205.073557	228.869576	206.143041	230.206431	206.410412	231.810657	206.677783	228.334834	192.774491	226.997979	193.843975	225.393753
114	21,'624_Adu_Cmar_CIA12_03.tif'	cmar	Vorauer Schwaig	cmar:CIA12	CIA12	Carabodidae	moss	446	11.9	0.026657187	177.4557	123.979185	175.05765	124.458795	186.328485	131.89275	177.695505	124.938405	177.695505	126.13743	177.4557	127.336455	177.4557	128.53548	177.695505	129.734505	177.93531	130.93353	178.41492	132.132555	179.37414	132.85197	180.33336	133.571385	181.532385	134.050995	182.73141	133.81119	183.69063	133.571385	184.889655	133.091775	185.848875	132.37236	175.297455	125.897625	175.05765	127.336455	175.05765
115	22,'626_Adu_Cmar_CIA12_03.tif'	cmar	Vorauer Schwaig	cmar:CIA12	CIA12	Carabodidae	moss	415	12.4	0.029767922	211.874084	124.464148	209.498814	124.701675	221.612691	132.065012	212.111611	125.88931	212.111611	127.076945	212.349138	128.26458	212.586665	129.452215	212.824192	130.63985	213.299246	131.827485	213.7743	132.777593	214.724408	133.727701	215.674516	134.440282	216.624624	134.677809	217.812259	134.677809	218.999894	134.202755	219.950002	133.727701	220.90011	132.777593	209.736341	126.364364	209.736341	128.027053	209.736341
116	23,'627_Adu_Cmar_CIA12_03.tif'	cmar	Vorauer Schwaig	cmar:CIA12	CIA12	Carabodidae	moss	458	13.1	0.028661352	149.448908	210.196126	148.373736	207.776989	139.77236	219.066295	148.104943	210.196126	147.029771	209.927333	145.685806	209.927333	144.341841	209.927333	143.266669	209.927333	141.922704	210.196126	140.847532	210.733712	139.77236	211.540091	138.697188	212.34647	138.159602	213.421642	137.890809	214.765607	137.890809	215.840779	138.159602	216.915951	138.965981	217.991123	146.492185	207.508196	144.879427	207.239403	143.266669
117	24,'629_Adu_Cmar_CIA12_03.tif'	cmar	Vorauer Schwaig	cmar:CIA12	CIA12	Carabodidae	moss	442	14.5	0.032867237	286.362909	160.4274	283.154361	160.160021	284.758635	174.865866	285.828151	162.031674	284.758635	162.833811	283.689119	163.368569	282.352224	164.438085	281.015329	164.972843	279.945813	166.042359	279.143676	167.379254	278.341539	168.716149	278.341539	170.053044	278.608918	171.389939	279.143676	172.994213	280.213192	173.79635	281.550087	174.063729	283.154361	174.331108	282.084845	160.962158	280.480571	162.031674	278.876297
118	578	corn	Weizklamm	corn:CIA42	CIA42	Carabodidae	litter	551	18.5	0.033645613	178.152082	124.202932	175.03502	123.723384	179.8305	142.66553	177.672534	125.88135	177.192986	127.319994	176.713438	128.758638	176.23389	129.957508	175.514568	131.396152	174.795246	132.595022	173.83615	133.793892	173.596376	135.232536	173.83615	136.67118	174.315698	137.87005	174.795246	139.308694	175.994116	140.028016	177.192986	140.987112	178.63163	141.46666	174.075924	125.641576	173.116828	127.319994	171.917958
119	579	corn	Weizklamm	corn:CIA42	CIA42	Carabodidae	litter	606	18	0.029698624	304.865	206.08874	301.81635	205.783875	305.47473	224.075775	304.865	207.3082	303.950405	208.832525	302.730945	210.051985	301.20662	210.96658	299.98716	212.18604	298.7677	213.710365	297.853105	214.929825	297.54824	216.759015	297.853105	218.588205	298.15797	220.11253	299.37743	221.636855	300.292025	222.856315	301.81635	223.77091	303.64554	224.075775	299.682295	207.003335	297.853105	208.222795	296.023915
120	580	corn	Weizklamm	corn:CIA42	CIA42	Carabodidae	litter	667	23.5	0.035161074	424.53818	231.215422	421.0296	232.618854	442.782796	245.951458	425.941612	232.618854	426.29247	235.07486	425.941612	237.530866	425.590754	239.986872	425.239896	242.442878	425.239896	244.898884	426.29247	247.35489	427.695902	249.10918	429.80105	250.512612	432.257056	251.214328	434.713062	251.214328	437.169068	250.512612	438.923358	249.10918	441.028506	247.705748	421.0296	235.776576	420.678742	239.285156	419.977026
121	581	corn	Weizklamm	corn:CIA42	CIA42	Carabodidae	litter	654	17.2	0.026341598	250.301954	141.514543	248.48378	137.575166	239.39291	154.847819	247.877722	141.817572	246.362577	142.120601	244.544403	142.120601	242.726229	142.120601	240.908055	142.120601	239.39291	142.42363	237.574736	143.029688	236.36262	144.241804	235.756562	145.756949	235.453533	147.575123	235.453533	149.393297	235.756562	150.908442	236.968678	152.423587	237.877765	153.635703	245.756519	137.575166	243.332287	137.575166	240.908055
122	582	corn	Weizklamm	corn:CIA42	CIA42	Carabodidae	litter	631	17.6	0.02788262	364.477858	200.910318	363.860622	204.305116	382.069084	200.6017	366.638184	201.218936	367.872656	202.453408	368.79851	203.996498	370.032982	205.23097	370.958836	206.465442	372.501926	207.391296	374.353634	208.008532	375.896724	208.31715	377.748432	208.31715	379.291522	208.008532	380.525994	206.77406	381.451848	205.539588	382.069084	203.68788	382.069084	202.14479	365.095094	205.848206	366.638184	207.699914	368.181274
123	584	corn	Weizklamm	corn:CIA42	CIA42	Carabodidae	litter	631	19.9	0.031486437	326.430486	227.346372	327.342303	230.689701	343.755009	217.620324	328.861998	227.346372	330.685632	227.346372	332.509266	227.346372	334.028961	227.650311	335.852595	227.650311	337.676229	227.95425	339.499863	227.95425	341.323497	227.650311	342.843192	227.042433	344.362887	226.130616	344.970765	224.306982	345.274704	222.483348	344.970765	220.963653	344.362887	219.140019	330.077754	231.297579	332.205327	231.601518	334.636839
124	585	corn	Weizklamm	corn:CIA42	CIA42	Carabodidae	litter	579	14.8	0.025565575	157.816428	137.817652	155.642648	138.252408	170.64173	145.208504	158.68594	139.12192	159.120696	140.426188	159.338074	141.947834	159.77283	143.252102	159.990208	144.773748	160.642342	146.078016	161.511854	147.164906	162.598744	148.034418	163.903012	148.686552	165.424658	148.90393	166.728926	148.90393	168.250572	148.686552	169.120084	147.599662	169.772218	146.295394	155.860026	140.20881	155.860026	142.165212	156.077404
125	586	corn	Weizklamm	corn:CIA42	CIA42	Carabodidae	litter	609	17.9	0.029314912	231.790052	179.745716	229.139646	181.191392	246.96965	189.14261	232.994782	181.191392	233.476674	182.396122	233.958566	183.841798	234.440458	185.287474	235.163296	186.492204	235.886134	187.93788	236.849918	188.901664	238.054648	190.106394	239.259378	190.829232	240.705054	191.311124	242.15073	191.55207	243.596406	191.311124	244.801136	190.588286	246.246812	189.865448	230.10343	183.11896	230.585322	185.046528	230.826268
126	587	corn	Weizklamm	corn:CIA42	CIA42	Carabodidae	litter	649	17.7	0.027227406	175.654496	145.344549	172.313242	145.105888	180.666377	162.28948	174.938513	147.253837	173.745208	148.447142	172.551903	149.879108	171.597259	151.311074	170.881276	152.74304	170.165293	154.413667	170.165293	156.084294	170.403954	157.754921	170.881276	159.425548	171.83592	161.096175	173.267886	161.812158	174.938513	162.528141	176.60914	162.766802	178.279767	162.528141	170.881276	147.015176	169.210649	148.685803	167.778683
127	588	corn	Weizklamm	corn:CIA42	CIA42	Carabodidae	litter	577	18.7	0.032382351	186.361728	164.352384	183.01248	164.352384	187.318656	183.01248	185.883264	166.26624	184.447872	167.701632	182.773248	168.897792	181.337856	170.093952	179.902464	171.529344	178.706304	172.964736	177.988608	174.878592	177.749376	176.792448	177.988608	178.706304	178.706304	180.380928	179.663232	182.055552	181.337856	183.251712	183.251712	183.490944	185.165568	183.490944	180.62016	165.309312	178.467072	166.744704	176.313984
128	743.tif	corn	Weizklamm	corn:CIA74	CIA74	Carabodidae	deadwood	641	17.8	0.027695508	273.272	202.06	268.01	204.165	287.304	212.935	272.922	203.814	272.922	205.568	272.922	207.673	272.922	209.427	273.272	211.181	273.623	212.935	274.676	214.689	275.728	216.092	277.482	216.794	279.236	217.145	280.99	217.495	282.744	216.794	284.147	215.741	285.55	214.338	268.361	206.621	268.712	209.076	268.712
129	744.tif	corn	Weizklamm	corn:CIA74	CIA74	Carabodidae	deadwood	532	13.3	0.02505136	202.956	171.773	203.763	175.268	211.827	161.827	204.838	171.505	206.182	172.042	207.257	171.773	208.332	171.505	209.408	170.967	210.483	170.161	211.558	169.354	212.365	168.548	213.171	167.741	213.44	166.397	213.44	165.322	213.44	163.978	212.902	163.171	212.096	162.096	206.182	175.537	207.795	175.537	209.676
130	746.tif	corn	Weizklamm	corn:CIA74	CIA74	Carabodidae	deadwood	573	15.2	0.026574057	265.753	182.724	261.511	184.239	278.783	190.603	266.056	184.542	266.056	186.057	266.359	187.572	266.662	189.088	266.965	190.906	267.571	192.118	268.783	193.33	269.995	194.239	271.51	194.542	273.026	194.845	274.541	194.542	276.056	193.936	277.268	192.724	278.177	191.512	261.814	186.057	261.814	188.482	262.117
131	747_Adu_Corn_CIA74_03.tif	corn	Weizklamm	corn:CIA74	CIA74	Carabodidae	deadwood	588	17.3	0.029392224	198.477	201.507	194.841	201.507	199.083	218.779	197.265	203.325	196.356	204.537	195.447	205.749	194.235	206.961	193.022	207.87	192.416	209.082	192.113	210.598	192.113	212.113	192.113	213.628	192.719	215.143	193.629	216.355	195.144	216.961	196.356	217.567	197.871	218.173	193.022	202.719	191.507	203.931	190.295
132	748.tif	corn	Weizklamm	corn:CIA74	CIA74	Carabodidae	deadwood	594	17.5	0.029377152	236.309	179.553	233.127	179.553	243.47	195.466	236.84	180.879	236.574	182.47	235.779	183.796	234.983	185.387	234.453	186.713	234.187	188.305	233.922	189.896	234.718	191.487	235.514	192.813	236.309	194.14	237.635	195.2	238.961	195.731	240.553	195.996	242.144	195.731	232.066	181.144	231.005	183	230.209
133	749.tif	corn	Weizklamm	corn:CIA74	CIA74	Carabodidae	deadwood	577	14.2	0.024524796	310.87	254.98	307.547	256.491	324.465	258.907	312.381	256.188	312.985	257.397	313.589	258.605	314.193	259.512	314.798	260.72	315.402	261.626	316.61	262.231	317.819	262.835	319.027	262.835	320.236	262.835	321.444	262.835	322.35	261.929	322.955	261.022	323.559	259.814	308.755	258.303	309.662	260.116	310.568
134	750_Adu_Corn_CIA74_03.tif	corn	Weizklamm	corn:CIA74	CIA74	Carabodidae	deadwood	585	15.9	0.027221325	229.778	221.268	229.17	225.523	245.279	217.62	231.905	222.483	233.121	223.395	234.033	224.611	235.553	225.523	237.072	226.131	238.288	226.738	239.808	226.738	241.328	226.738	242.543	225.827	243.759	224.611	244.671	223.395	245.279	222.179	245.583	220.66	245.583	219.14	230.69	226.738	232.209	228.258	234.033
135	751.tif	corn	Weizklamm	corn:CIA74	CIA74	Carabodidae	deadwood	578	11.9	0.020507606	191.084	136.867	187.228	136.385	196.385	147.469	190.12	138.313	189.397	139.277	188.674	140.722	188.192	141.927	187.71	143.373	187.469	144.819	187.228	146.024	187.469	147.469	188.192	148.674	189.156	149.638	190.602	150.12	192.048	149.638	193.252	148.915	194.457	148.192	186.023	138.072	185.301	139.759	184.578
136	752_Adu_Corn_CIA74_03.tif	corn	Weizklamm	corn:CIA74	CIA74	Carabodidae	deadwood	570	15.7	0.027470513	240.845	195.488	240.845	191.509	228.644	205.302	239.519	194.692	238.193	194.427	236.601	193.896	235.275	193.631	233.683	193.366	232.357	193.366	230.766	193.896	229.705	194.692	228.909	196.018	228.379	197.61	228.113	198.936	228.113	200.527	228.113	202.119	228.379	203.445	239.254	190.448	237.397	189.387	235.275
137	800_Adu_Corn_CIA42_03.tif	corn	Weizklamm	corn:CIA42	CIA42	Carabodidae	litter	624	16.6	0.026598488	237.859	172.794	241.325	170.928	222.659	166.128	237.326	171.194	236.792	169.594	235.992	167.995	235.459	166.395	234.926	164.795	234.126	163.195	233.059	161.861	231.726	160.795	230.126	160.528	228.526	160.528	226.659	160.795	225.326	161.595	223.993	162.661	223.459	164.261	240.792	168.528	240.259	166.395	239.726
138	801.tif	corn	Weizklamm	corn:CIA42	CIA42	Carabodidae	litter	568	15.9	0.027921334	249.637	284.279	245.351	284.279	251.779	299.993	248.565	285.707	247.851	287.136	247.137	288.207	246.422	289.279	245.351	290.35	244.637	291.778	244.28	293.207	243.923	294.636	244.28	296.064	244.994	297.493	245.708	298.921	246.78	299.635	248.565	299.993	249.994	299.993	244.637	285.707	243.565	287.136	242.137
139	802_Adu_Corn_CIA42_03.tif	corn	Weizklamm	corn:CIA42	CIA42	Carabodidae	litter	595	15.7	0.026414529	128.57	119.136	132.074	117.788	114.015	113.206	128.031	117.519	127.491	116.171	127.222	114.823	126.683	113.206	125.874	112.128	125.066	110.78	123.987	109.972	122.64	109.163	121.292	108.893	119.944	108.893	118.327	109.163	117.249	109.972	116.171	111.05	115.093	112.128	131.804	115.901	130.995	113.745	130.456
140	803.tif	corn	Weizklamm	corn:CIA42	CIA42	Carabodidae	litter	566	17	0.029960301	290.642	197.567	287.874	194.453	290.988	214.521	289.258	198.259	287.874	198.951	286.49	199.989	285.106	201.027	283.722	202.411	283.376	203.795	282.684	205.525	282.684	207.255	283.376	208.985	283.722	210.715	284.76	212.099	285.798	213.137	287.528	213.829	289.258	214.175	285.798	195.837	283.376	196.875	281.3
141	804_Adu_Corn_CIA42_03.tif	corn	Weizklamm	corn:CIA42	CIA42	Carabodidae	litter	592	17.1	0.028949753	290.202	114.368	293.26	111.616	273.689	109.781	289.897	113.145	288.979	111.616	288.368	110.393	287.45	109.17	286.533	107.947	285.31	106.724	284.086	106.112	282.863	105.195	281.334	104.889	279.805	105.195	278.276	105.195	277.053	106.112	275.83	106.724	274.912	108.252	292.343	110.087	291.425	108.252	290.508
142	805.tif	corn	Weizklamm	corn:CIA42	CIA42	Carabodidae	litter	574	17.4	0.030371673	173.713	254.678	171.598	251.657	170.994	271.898	172.504	254.98	170.692	255.282	169.181	256.188	167.973	257.397	166.462	258.605	165.254	260.116	164.649	261.626	164.347	263.439	164.045	265.252	164.045	267.064	164.649	268.575	165.858	270.085	167.368	270.992	169.181	271.596	169.483	252.261	167.368	253.167	164.952
143	806_Adu_Corn_CIA42_03.tif	corn	Weizklamm	corn:CIA42	CIA42	Carabodidae	litter	576	16.4	0.028414492	232.368	177.933	229.491	181.051	248.435	181.051	233.088	179.612	233.807	180.811	234.526	182.25	235.246	183.688	236.445	184.648	237.644	185.607	239.083	186.326	240.521	186.806	241.96	186.806	243.399	186.566	244.838	186.086	246.037	184.887	246.996	183.928	247.715	182.489	230.45	182.969	231.649	184.887	232.848
144	807.tif	corn	Weizklamm	corn:CIA42	CIA42	Carabodidae	litter	572	14.4	0.025118112	444.188	181.395	441.445	182.919	457.907	185.663	445.103	182.614	445.408	184.138	445.713	185.358	446.322	186.577	446.627	187.797	447.542	189.016	448.761	189.931	449.981	190.236	451.505	190.236	452.725	189.931	453.944	189.626	455.163	189.016	456.383	187.797	457.297	186.882	441.749	185.053	442.359	186.882	442.969
145	808.tif	corn	Weizklamm	corn:CIA42	CIA42	Carabodidae	litter	624	18	0.02876638	222.83	162.255	223.311	165.62	239.657	156.005	224.994	162.015	226.676	162.255	228.359	162.736	229.801	163.457	231.244	164.419	232.926	164.899	234.609	165.38	236.292	165.38	237.734	164.899	239.416	163.938	240.618	162.736	240.618	161.294	240.618	159.371	240.378	157.688	225.715	166.342	227.878	167.303	229.801
146	809.tif	corn	Weizklamm	corn:CIA42	CIA42	Carabodidae	litter	550	17.3	0.031457283	203.479	244.496	199.994	245.301	216.615	255.756	203.747	246.105	203.747	247.713	203.479	249.322	203.479	250.93	203.479	252.807	204.015	254.147	204.819	255.756	205.892	256.828	207.232	257.633	208.841	258.169	210.449	258.437	212.058	258.169	213.666	257.364	215.007	256.828	200.262	247.713	200.262	249.858	199.994
147	1,'651.tif'	crug	Plank Hold	crug:CIA67	CIA67	Carabodidae	fungi	652	15.6	0.02391534	231.189	230.271	228.436	229.354	234.247	245.561	230.271	230.883	229.048	232.106	228.131	233.635	227.213	234.858	226.602	236.387	226.296	238.222	225.99	239.751	225.99	241.28	226.602	242.809	227.213	244.338	228.436	245.561	229.965	246.173	231.494	246.173	233.329	246.173	227.213	230.577	225.378	232.106	223.849
148	2,'652.tif'	crug	Plank Hold	crug:CIA67	CIA67	Carabodidae	fungi	543	14.4	0.026589786	254.913	104.075	252.275	105.035	267.143	111.749	255.392	105.754	255.392	107.193	255.632	108.632	255.872	109.831	256.352	111.27	257.071	112.469	257.79	113.668	258.989	114.387	260.188	115.106	261.627	115.346	263.066	115.586	264.265	115.106	265.464	114.387	266.423	113.188	252.994	106.713	252.754	108.632	252.515
149	3,'653.tif'	crug	Plank Hold	crug:CIA67	CIA67	Carabodidae	fungi	616	18.1	0.029316558	265.22	147.165	261.177	146.087	265.22	165.224	264.142	149.052	262.795	150.399	261.447	151.478	260.099	152.556	258.482	153.364	257.404	154.712	256.595	156.329	256.326	158.216	256.595	159.833	257.674	161.45	258.752	162.798	260.099	163.876	261.717	164.415	263.603	164.954	259.56	147.165	257.674	148.513	255.787
150	4,'654_Adu_Cfem_CIA67_03.tif'	crug	Plank Hold	crug:CIA67	CIA67	Carabodidae	fungi	583	14.3	0.024559059	227.817	188.254	228.687	192.167	240.208	181.08	229.339	189.123	230.643	189.558	231.948	189.993	233.252	189.993	234.774	189.993	236.078	189.993	237.382	189.775	238.904	189.558	239.991	188.906	240.86	187.819	241.295	186.515	241.078	184.993	240.86	183.689	240.426	182.384	231.078	193.036	232.817	193.688	234.774
151	5,'655_Adu_Cfem_CIA67_03.tif'	crug	Plank Hold	crug:CIA67	CIA67	Carabodidae	fungi	537	12.1	0.022584467	156.382	160.478	155.9	156.864	147.225	168.43	155.659	159.996	154.454	159.755	153.008	159.273	151.563	158.791	150.358	158.55	148.912	158.55	147.466	159.032	146.262	159.755	145.298	160.719	144.816	162.165	145.057	163.61	145.298	165.056	146.021	166.261	146.743	167.466	154.213	156.141	152.285	155.659	150.599
152	6,'656.tif'	crug	Plank Hold	crug:CIA67	CIA67	Carabodidae	fungi	562	14.6	0.025907083	173.754	102.718	170.289	102.718	182.17	114.599	173.012	104.203	172.517	105.688	172.022	107.173	171.279	108.658	171.279	110.143	171.279	111.628	171.527	113.113	172.022	114.599	173.507	115.836	174.992	116.331	176.477	116.579	177.962	116.826	179.447	116.084	180.684	115.341	169.546	104.698	168.309	106.431	167.566
153	7,'657.tif'	crug	Plank Hold	crug:CIA67	CIA67	Carabodidae	fungi	592	13.6	0.022937548	168.204	99.9998	169.417	102.912	174.757	88.1066	170.873	99.2717	172.33	99.5144	173.543	99.5144	175	99.2717	176.213	98.7862	177.184	97.8154	177.912	96.8445	178.64	95.6309	179.126	94.4173	179.126	93.2037	178.398	91.9901	177.67	90.7765	176.699	89.8057	175.728	89.0775	171.602	102.427	173.543	102.67	175.485
154	8,'658_Adu_Cfem_CIA67_03.tif'	crug	Plank Hold	crug:CIA67	CIA67	Carabodidae	fungi	711	16.9	0.023757088	197.611	123.388	201.191	126.252	204.294	107.875	199.759	122.672	201.43	122.194	203.101	121.956	204.771	121.478	206.442	120.762	207.635	119.569	208.828	118.376	209.544	116.705	210.022	115.035	209.783	113.364	209.306	111.693	208.112	110.5	206.919	109.307	205.487	108.352	203.339	126.013	205.964	126.013	208.351
155	9,'659_Adu_Cfem_CIA67_03.tif'	crug	Plank Hold	crug:CIA67	CIA67	Carabodidae	fungi	644	15.6	0.02424356	186.223	135.984	182.842	136.95	199.025	144.921	185.982	137.675	185.499	139.366	185.499	141.298	185.74	142.989	186.223	144.679	186.948	146.37	187.673	147.819	188.88	148.786	190.571	149.993	192.503	149.993	194.194	149.752	195.643	149.027	196.851	147.578	197.817	146.129	182.359	139.607	182.117	142.023	182.117
156	10,'660.tif'	crug	Plank Hold	crug:CIA67	CIA67	Carabodidae	fungi	603	14.6	0.024290474	67.4721	170.965	63.9775	171.234	78.2246	180.911	67.7409	172.578	67.7409	174.46	67.4721	176.073	66.9344	177.685	66.6656	179.298	66.3968	180.911	66.6656	182.524	67.7409	183.868	69.0849	184.675	70.6978	184.675	72.5795	184.675	73.9236	183.868	75.5365	183.062	76.8805	181.986	63.7087	173.653	63.1711	175.804	62.6334
157	11,'661_Adu_Cfem_CIA67_03.tif'	crug	Plank Hold	crug:CIA67	CIA67	Carabodidae	fungi	520	11	0.021224119	139.997	143.852	139.274	140.96	133.491	152.767	138.792	144.093	137.587	143.852	136.141	143.611	134.936	143.37	133.732	143.37	132.527	143.37	131.322	144.093	130.599	145.057	130.358	146.262	130.358	147.466	130.358	148.912	130.84	149.876	131.563	150.84	132.527	152.044	137.587	140.719	135.9	140.238	133.973
158	13,'662.tif'	crug	Plank Hold	crug:CIA67	CIA67	Carabodidae	fungi	569	15.4	0.027114751	247.071	108.775	244.412	110.903	262.497	109.041	247.869	110.637	248.933	111.967	249.731	113.562	250.529	115.158	251.592	116.488	252.656	117.818	254.518	118.084	256.114	118.35	257.709	117.818	259.305	116.754	260.635	115.69	261.699	114.36	262.231	112.764	262.497	111.169	245.476	113.03	246.539	115.158	247.603
159	14,'663_Adu_Cfem_CIA67_03.tif'	crug	Plank Hold	crug:CIA67	CIA67	Carabodidae	fungi	507	13	0.025669431	168.887	198.55	169.366	194.244	158.362	206.205	167.691	197.593	166.734	196.876	165.538	196.158	164.103	195.68	162.668	195.68	161.471	195.44	160.036	195.919	158.84	196.636	158.122	197.832	157.405	199.029	156.926	200.225	156.926	201.66	156.926	203.095	157.644	204.291	167.93	193.527	166.017	192.57	164.103
160	15,'664.tif'	crug	Plank Hold	crug:CIA67	CIA67	Carabodidae	fungi	528	13	0.024592382	265.554	114.913	265.287	117.846	277.818	110.647	267.42	115.98	268.486	117.046	269.286	118.113	270.353	118.913	271.686	119.712	273.019	119.979	274.352	119.979	275.952	119.446	277.285	118.646	278.351	117.846	278.618	116.246	278.618	114.647	278.618	113.58	278.351	111.98	266.353	119.446	267.686	120.779	269.286
161	16,'665.tif'	crug	Plank Hold	crug:CIA67	CIA67	Carabodidae	fungi	510	15.2	0.029727845	171.392	200.719	168.027	200.479	172.114	215.863	170.671	202.161	169.229	202.882	168.027	203.844	166.825	204.805	165.864	206.007	165.383	207.45	164.662	208.892	164.662	210.334	164.662	212.017	165.383	213.459	166.585	214.421	168.027	214.661	169.469	215.142	171.152	215.142	166.825	201.44	164.902	202.402	163.7
162	1,'785_Adu_Crug_CIA77_03.tif'	crug	Plank Hold	crug:CIA77	CIA77	Carabodidae	fungi	516	12.5	0.024226804	251.1762	151.18644	248.7726	149.98464	251.41656	163.68516	250.21476	151.90752	249.01296	152.86896	248.05152	153.59004	246.84972	154.55148	246.12864	155.51292	245.40756	156.71472	244.68648	157.91652	244.44612	159.11832	244.68648	160.32012	245.40756	161.52192	246.369	162.48336	247.5708	163.20444	248.7726	163.68516	249.9744	163.68516	247.09008	150.70572	245.40756	151.66716	243.9654
163	2,'786_Adu_Crug_CIA77_03.tif'	crug	Plank Hold	crug:CIA77	CIA77	Carabodidae	fungi	561	12.8	0.022874439	251.83899	156.396825	248.63085	158.26824	264.67155	156.396825	252.641025	157.466205	253.44306	158.535585	254.245095	159.604965	255.04713	160.674345	255.849165	161.743725	256.918545	162.54576	258.25527	163.08045	259.591995	163.347795	260.92872	163.347795	261.9981	162.813105	263.06748	162.01107	263.869515	160.94169	264.13686	159.604965	264.404205	158.26824	249.70023	159.87231	250.76961	161.743725	251.83899
164	3,'787_Adu_Crug_CIA77_03.tif'	crug	Plank Hold	crug:CIA77	CIA77	Carabodidae	fungi	496	11.8	0.023809334	181.179962	226.878172	178.491832	226.340546	190.050791	234.673749	181.179962	227.953424	180.642336	229.028676	180.373523	230.372741	180.373523	231.716806	180.642336	232.792058	180.911149	234.136123	181.179962	235.480188	181.986401	236.55544	183.061653	237.093066	184.405718	237.630692	185.48097	237.361879	186.825035	237.093066	187.900287	236.286627	188.975539	235.480188	178.223019	228.222237	177.41658	230.103928	177.147767
165	4,'788_Adu_Crug_CIA77_03.tif'	crug	Plank Hold	crug:CIA77	CIA77	Carabodidae	fungi	490	13	0.026596881	311.16506	239.264784	309.050346	239.566886	320.22812	248.629946	311.16506	240.473192	311.16506	241.983702	310.862958	243.19211	310.862958	244.400518	311.16506	245.911028	311.16506	247.119436	311.467162	248.327844	312.373468	249.536252	313.279774	250.442558	314.488182	251.046762	315.69659	250.74466	316.904998	250.442558	318.113406	249.536252	319.019712	248.932048	308.446142	241.077396	308.14404	242.890008	308.14404
166	5,'790_Adu_Crug_CIA77_03.tif'	crug	Plank Hold	crug:CIA77	CIA77	Carabodidae	fungi	496	13.5	0.027194214	212.292574	210.688348	209.886235	208.816751	209.084122	223.789527	211.22309	211.490461	210.153606	212.025203	209.084122	212.559945	207.747267	213.094687	206.945154	213.8968	206.143041	214.698913	205.340928	215.768397	205.073557	216.837881	204.806186	217.907365	204.806186	219.24422	205.608299	220.313704	206.410412	221.115817	207.479896	221.91793	208.282009	222.452672	208.54938	209.351493	207.212525	210.153606	205.87567
167	6,'791_Adu_Crug_CIA77_03.tif'	crug	Plank Hold	crug:CIA77	CIA77	Carabodidae	fungi	533	13.4	0.025059808	186.393942	204.526686	184.527336	203.460054	187.193916	217.859586	185.860626	205.859976	185.060652	206.926608	184.260678	207.99324	183.194046	208.793214	182.394072	209.593188	181.594098	210.393162	181.060782	211.726452	180.794124	212.793084	181.060782	214.126374	181.594098	215.459664	182.394072	216.259638	183.194046	217.059612	184.527336	217.592928	185.593968	217.859586	183.194046	204.526686	181.860756	205.593318	180.527466
168	7,'793_Adu_Crug_CIA77_03.tif'	crug	Plank Hold	crug:CIA77	CIA77	Carabodidae	fungi	528	12.5	0.023679561	169.148652	202.659234	168.350781	200.265621	163.031641	213.563471	168.084824	202.659234	166.489082	202.659234	165.159297	202.925191	163.829512	202.925191	162.23377	203.191148	160.903985	203.457105	159.5742	204.254976	158.776329	205.318804	158.244415	206.648589	158.510372	207.978374	158.776329	209.308159	159.840157	210.637944	160.903985	211.435815	161.967813	212.499643	166.223125	199.999664	164.095469	199.733707	162.23377
169	8,'794_Adu_Crug_CIA77_03.tif'	crug	Plank Hold	crug:CIA77	CIA77	Carabodidae	fungi	517	13.2	0.025510825	242.587906	194.553688	243.796314	197.87681	247.119436	182.167506	243.796314	193.949484	245.004722	194.251586	246.515232	193.949484	247.72364	193.647382	248.932048	193.34528	250.442558	192.741076	251.046762	191.532668	251.348864	190.32426	251.348864	188.81375	251.046762	187.605342	250.442558	186.396934	249.536252	185.188526	248.932048	183.980118	248.025742	183.073812	245.911028	197.574708	247.72364	197.272606	249.838354
170	9,'795_Adu_Crug_CIA77_03.tif'	crug	Plank Hold	crug:CIA77	CIA77	Carabodidae	fungi	492	11.3	0.023064628	226.601505	219.56799	223.543455	218.95638	229.35375	230.57697	225.378285	220.1796	224.46087	221.097015	223.543455	222.01443	222.931845	222.931845	222.01443	224.155065	221.708625	225.378285	221.40282	226.601505	221.708625	227.824725	222.01443	229.047945	222.931845	229.96536	224.155065	230.57697	225.378285	230.57697	226.601505	230.57697	228.13053	230.57697	222.01443	219.56799	220.79121	220.79121	219.56799
171	10,'796_Adu_Crug_CIA77_03.tif'	crug	Plank Hold	crug:CIA77	CIA77	Carabodidae	fungi	527	12.4	0.023563744	231.308544	185.829911	229.200263	186.432277	240.9464	193.660669	231.609727	187.034643	231.609727	188.239375	231.609727	189.74529	231.609727	190.950022	231.91091	192.154754	232.513276	193.359486	232.814459	194.263035	233.718008	195.467767	234.621557	196.371316	235.826289	196.672499	237.332204	196.672499	238.235753	196.070133	239.139302	195.166584	240.042851	194.263035	228.597897	188.540558	228.296714	190.347656	228.296714
172	11,'799_Adu_Crug_CIA77_03.tif'	crug	Plank Hold	crug:CIA77	CIA77	Carabodidae	fungi	509	13.5	0.026425568	123.028928	336.581982	120.58233	336.581982	128.621152	348.814972	122.679414	337.630524	121.980386	338.679066	121.281358	339.727608	120.58233	341.125664	120.232816	342.174206	120.232816	343.572262	120.232816	344.620804	120.58233	346.01886	121.281358	347.067402	121.980386	347.76643	123.028928	348.465458	124.426984	348.814972	125.82504	348.814972	126.873582	348.814972	119.533788	337.980038	118.485246	339.378094	117.786218
173	551	cten	Dreibach	cten:CIA58	CIA58	Carabodidae	deadwood	395	9.7	0.024499738	162.887608	155.658868	161.200902	155.41791	166.020062	164.815272	162.887608	156.6227	162.405692	157.345574	161.923776	157.82749	161.682818	158.791322	161.44186	159.514196	161.200902	160.478028	161.44186	161.44186	161.682818	162.164734	162.164734	162.887608	162.64665	163.369524	163.369524	164.092398	164.092398	164.333356	165.05623	164.574314	165.779104	164.815272	160.718986	156.6227	159.996112	157.345574	159.514196
174	552	cten	Dreibach	cten:CIA58	CIA58	Carabodidae	deadwood	411	9.9	0.024099082	160.427538	142.202586	158.988726	143.161794	170.25942	143.401596	160.907142	143.161794	161.386746	144.121002	161.86635	144.840408	162.345954	145.799616	162.825558	146.519022	163.544964	147.238428	164.504172	147.718032	165.46338	147.718032	166.422588	147.47823	167.141994	147.238428	168.101202	146.519022	168.820608	146.039418	169.300212	145.08021	169.779816	144.360804	159.228528	144.840408	159.708132	146.039418	160.427538
175	553	cten	Dreibach	cten:CIA58	CIA58	Carabodidae	deadwood	376	10.1	0.026919592	205.766992	192.545982	204.084318	193.747892	215.863036	193.267128	206.72852	193.267128	207.449666	193.988274	207.93043	194.469038	208.651576	194.949802	209.13234	195.430566	209.613104	195.91133	210.574632	196.392094	211.295778	196.392094	212.257306	196.392094	212.978452	195.91133	213.699598	195.670948	214.420744	195.190184	214.901508	194.469038	215.382272	193.747892	204.805464	194.949802	205.766992	195.91133	206.488138
176	554	cten	Dreibach	cten:CIA58	CIA58	Carabodidae	deadwood	443	11.7	0.026444664	175.69467	169.404367	174.827042	168.102925	175.911577	181.117345	175.043949	169.838181	173.959414	170.488902	173.091786	171.139623	172.007251	171.790344	171.35653	172.657972	170.922716	173.742507	170.705809	175.043949	170.488902	176.128484	170.488902	177.429926	170.922716	178.514461	171.573437	179.382089	172.441065	180.249717	173.5256	180.900438	174.610135	181.117345	172.441065	168.536739	170.922716	169.404367	169.838181
177	555	cten	Dreibach	cten:CIA58	CIA58	Carabodidae	deadwood	423	9.7	0.022875115	180.377912	104.542636	179.899456	107.174144	189.947032	103.107268	181.095596	105.021092	182.052508	105.738776	182.530964	106.217232	183.248648	106.934916	184.20556	107.6526	184.923244	108.131056	185.880156	108.131056	186.837068	108.131056	187.79398	107.891828	188.750892	107.413372	189.468576	106.934916	189.707804	105.978004	189.707804	105.021092	189.947032	104.06418	181.095596	107.891828	181.81328	108.84874	182.770192
178	556	cten	Dreibach	cten:CIA58	CIA58	Carabodidae	deadwood	436	10.2	0.023440357	175.596288	131.5776	173.682432	131.338368	178.467072	141.386112	175.596288	131.816832	174.878592	132.534528	174.400128	133.252224	173.921664	134.209152	173.682432	135.16608	173.4432	136.123008	173.4432	137.079936	173.4432	138.036864	173.921664	138.993792	174.160896	139.711488	175.117824	140.429184	175.83552	140.907648	176.792448	141.14688	177.749376	141.14688	172.964736	132.056064	172.24704	133.012992	171.529344
179	568	cten	Dreibach	cten:CIA58	CIA58	Carabodidae	deadwood	419	10	0.023879795	193.258746	169.269864	194.606436	167.652636	183.28584	168.46125	192.71967	168.730788	192.180594	167.922174	191.641518	167.383098	191.102442	166.844022	190.293828	166.304946	189.485214	165.76587	188.6766	165.496332	187.867986	165.496332	187.059372	165.496332	186.250758	165.496332	185.442144	165.76587	184.63353	166.304946	184.363992	166.844022	184.094454	167.652636	193.797822	166.574484	193.258746	165.76587	192.450132
180	569	cten	Dreibach	cten:CIA58	CIA58	Carabodidae	deadwood		11.4		124.70928	157.76799	123.36543	156.42414	119.60265	167.98125	123.6342	158.03676	122.55912	158.30553	121.75281	158.5743	120.67773	158.84307	119.87142	159.38061	119.06511	159.91815	118.2588	160.99323	117.99003	161.79954	117.72126	162.87462	117.45249	163.9497	117.72126	165.02478	117.99003	165.83109	118.79634	166.6374	119.33388	167.44371	122.29035	156.42414	120.9465	156.69291	119.60265
181	571	cten	Dreibach	cten:CIA58	CIA58	Carabodidae	deadwood	387	10.1	0.025991605	81.814266	120.568392	79.661259	120.807615	90.90474	124.874406	82.053489	121.525284	82.053489	122.721399	82.292712	123.678291	82.292712	124.874406	82.531935	125.831298	83.010381	126.78819	83.72805	127.505859	84.684942	127.984305	85.881057	128.223528	86.837949	127.984305	87.794841	127.745082	88.751733	127.266636	89.469402	126.309744	89.947848	125.592075	79.661259	122.00373	79.900482	123.439068	80.139705
182	572	cten	Dreibach	cten:CIA58	CIA58	Carabodidae	deadwood	401	9.7	0.024311531	197.822413	184.088092	197.099554	181.678562	191.557635	191.557635	196.858601	184.329045	195.894789	184.329045	194.930977	184.329045	193.967165	184.329045	193.003353	184.329045	192.039541	184.569998	191.316682	185.051904	190.593823	185.774763	190.111917	186.738575	190.111917	187.702387	190.111917	188.666199	190.35287	189.630011	190.834776	190.35287	191.316682	191.316682	195.894789	182.160468	194.449071	181.919515	193.244306
183	573	cten	Dreibach	cten:CIA58	CIA58	Carabodidae	deadwood	391	10.3	0.026401467	212.7811	182.21455	211.8333	183.8732	222.96995	183.8732	213.49195	182.9254	214.2028	183.63625	214.6767	184.3471	215.1506	185.2949	215.6245	186.00575	216.33535	186.7166	217.0462	187.1905	217.75705	187.42745	218.70485	187.42745	219.65265	187.1905	220.60045	186.95355	221.3113	186.2427	221.7852	185.53185	222.02215	184.821	212.54415	185.05795	213.01805	186.00575	213.7289
184	574	cten	Dreibach	cten:CIA58	CIA58	Carabodidae	deadwood	410	10.6	0.025782356	199.029216	173.363648	197.33432	175.300672	208.956464	169.731728	199.997728	174.574288	200.96624	175.300672	201.692624	176.027056	202.419008	176.75344	203.38752	176.995568	204.59816	177.237696	205.566672	176.995568	206.535184	176.511312	207.503696	175.784928	208.23008	175.058544	208.472208	174.090032	208.714336	172.879392	208.956464	171.91088	208.714336	170.70024	198.54496	176.511312	199.7556	177.721952	200.96624
185	575	cten	Dreibach	cten:CIA58	CIA58	Carabodidae	deadwood	396	10.7	0.027145634	223.611302	178.507208	223.13401	180.893668	234.350372	178.029916	224.565886	179.223146	225.52047	179.939084	225.997762	180.655022	226.7137	181.37096	227.429638	182.086898	228.384222	182.56419	229.338806	182.802836	230.29339	182.802836	231.247974	182.802836	232.202558	182.325544	232.67985	181.609606	233.395788	180.893668	233.634434	179.939084	234.111726	178.9845	224.088594	181.848252	225.043178	182.802836	225.759116
186	576	cten	Dreibach	cten:CIA58	CIA58	Carabodidae	deadwood	416	11.1	0.026744939	174.453592	143.37001	173.971676	145.77959	185.53766	142.406178	175.658382	144.092884	176.381256	144.815758	177.345088	145.538632	178.067962	146.020548	179.031794	146.743422	179.754668	147.225338	180.959458	147.466296	181.92329	147.466296	182.887122	147.225338	183.850954	146.743422	184.573828	146.020548	184.814786	145.056716	185.296702	144.092884	185.53766	142.888094	175.176466	147.225338	176.140298	148.18917	177.345088
187	577	cten	Dreibach	cten:CIA58	CIA58	Carabodidae	deadwood	394	9.9	0.025220121	178.41492	150.11793	179.613945	147.71988	168.582915	148.6791	177.695505	149.398515	177.215895	148.439295	176.97609	147.71988	176.49648	147.000465	175.777065	146.28105	175.05765	145.80144	174.338235	145.32183	173.379015	145.082025	172.419795	145.082025	171.460575	145.082025	170.74116	145.561635	170.021745	146.041245	169.542135	146.76066	169.062525	147.480075	178.89453	146.520855	178.175115	145.32183	177.4557
188	34,'643_Adu_Cten_CIA59_03.tif'	cten	Greith	cten:CIA59	CIA59	Carabodidae	deadwood	408	14.8	0.036292049	273.096648	199.305382	272.062191	196.54683	266.200268	212.408504	271.717372	199.650201	270.338096	199.650201	268.95882	199.99502	267.579544	200.339839	266.545087	201.029477	265.51063	202.063934	264.476173	203.098391	263.786535	204.132848	263.441716	205.512124	263.441716	206.8914	263.786535	208.270676	264.131354	209.305133	264.820992	210.33959	265.51063	211.718866	269.993277	196.202011	268.269182	196.54683	266.545087
189	35,'345.tif'	cten	Greith	cten:CIA59	CIA59	Carabodidae	deadwood	351	9.6	0.027289017	142.611036	208.710888	141.884664	207.01602	139.2213	217.669476	142.368912	208.710888	141.400416	208.710888	140.674044	208.953012	139.705548	209.43726	138.979176	210.163632	138.252804	210.64788	137.526432	211.374252	137.284308	212.100624	137.042184	213.06912	137.042184	214.037616	137.284308	215.006112	137.526432	215.732484	138.252804	216.458856	138.737052	217.185228	140.43192	206.531772	139.2213	206.773896	138.01068
190	36,'646_Adu_Cten_CIA59_03.tif'	cten	Greith	cten:CIA59	CIA59	Carabodidae	deadwood	397	9.1	0.022834097	114.386985	217.023525	114.866595	214.86528	107.192835	222.53904	113.66757	216.30411	112.948155	215.584695	111.988935	215.34489	111.029715	214.86528	110.070495	214.86528	109.111275	214.86528	108.152055	215.34489	107.43264	215.8245	106.95303	216.78372	106.47342	217.503135	106.233615	218.462355	105.99381	219.421575	105.99381	220.380795	106.233615	221.340015	113.66757	213.90606	112.468545	213.42645	111.26952
191	37,'647_Adu_Cten_CIA59_03.tif'	cten	Greith	cten:CIA59	CIA59	Carabodidae	deadwood	458	10.5	0.022957386	267.195152	184.939904	265.044688	185.47752	276.065816	190.584872	267.732768	186.015136	268.001576	187.090368	268.001576	187.896792	268.001576	188.972024	268.270384	190.047256	268.808	191.122488	269.345616	191.928912	270.15204	192.466528	270.958464	193.004144	272.033696	193.272952	273.108928	193.004144	273.915352	192.735336	274.990584	192.19772	275.5282	191.391296	265.313496	187.359176	265.313496	188.972024	265.582304
192	753_Adu_Cten_CIA74_03.tif	cten	Weizklamm	cten:CIA74	CIA74	Carabodidae	deadwood	389	9	0.023160527	204.078	197.107	201.433	197.107	210.568	203.356	204.078	197.828	203.837	198.789	203.837	199.51	203.837	200.472	203.837	201.193	203.837	202.155	204.078	202.876	204.558	203.597	205.279	204.078	206.001	204.318	206.722	204.318	207.683	204.078	208.404	204.078	209.366	203.837	201.674	198.549	201.674	199.751	201.674
193	754_Adu_Cten_CIA74_03.tif	cten	Weizklamm	cten:CIA74	CIA74	Carabodidae	deadwood	408	9.1	0.022394014	184.61	154.563	185.572	152.159	177.159	159.851	184.13	154.082	183.168	153.842	182.447	153.602	181.485	153.121	180.524	152.88	179.562	152.88	178.841	153.121	178.12	153.842	177.399	154.323	176.918	155.284	176.678	156.005	176.678	156.967	176.678	157.928	176.918	158.89	184.61	151.679	183.649	150.717	182.207
194	755_Adu_Cten_CIA74_03.tif	cten	Weizklamm	cten:CIA74	CIA74	Carabodidae	deadwood	383	9	0.023436074	234.596	227.676	231.828	227.676	238.748	235.634	234.25	228.714	233.904	229.406	233.558	230.444	233.558	231.136	233.558	231.828	233.558	232.866	233.558	233.558	233.904	234.25	234.25	234.942	234.942	235.634	235.634	235.98	236.672	235.98	237.364	235.98	238.402	235.98	231.828	228.714	231.482	229.752	231.136
195	756.tif	cten	Weizklamm	cten:CIA74	CIA74	Carabodidae	deadwood	431	10.4	0.024055387	237.183	197.024	233.41	197.024	242.034	206.187	236.644	198.102	236.374	199.18	236.105	199.988	235.835	201.066	235.566	201.875	235.296	202.684	235.566	203.762	235.835	204.57	236.374	205.379	237.183	205.918	237.991	206.187	239.07	206.457	239.878	206.187	240.956	206.187	233.679	198.641	233.14	199.719	232.601
196	757.tif	cten	Weizklamm	cten:CIA74	CIA74	Carabodidae	deadwood	399	9.6	0.024119345	217.462	113.635	215.548	113.635	225.357	119.138	217.701	114.353	217.462	115.31	217.462	116.267	217.462	117.224	217.701	118.181	218.18	118.898	218.658	119.855	219.376	120.334	220.333	120.573	221.29	120.573	222.247	120.573	223.203	120.334	223.921	119.855	224.639	119.138	215.07	114.831	215.07	116.267	214.83
197	758_Adu_Cten_CIA74_03.tif	cten	Weizklamm	cten:CIA74	CIA74	Carabodidae	deadwood	406	9.5	0.023371603	276.148	155.282	273.98	157.45	285.633	155.011	277.232	156.095	277.774	156.908	278.045	157.721	278.587	158.805	279.4	159.347	280.213	159.889	281.026	160.16	282.11	160.16	282.923	159.889	283.736	159.347	284.549	158.805	284.82	157.721	285.091	156.908	285.091	155.824	275.064	158.534	275.877	159.618	276.69
198	760.tif	cten	Weizklamm	cten:CIA74	CIA74	Carabodidae	deadwood	431	10.1	0.02350471	217.284	152.423	215.392	154.856	227.284	150.802	217.554	152.964	218.095	153.504	218.906	154.315	219.717	154.856	220.527	155.666	221.338	155.937	222.419	156.207	223.5	156.207	224.581	155.937	225.392	155.396	226.203	154.585	226.743	153.775	226.743	152.964	227.013	151.883	216.744	155.666	217.825	156.747	218.906
199	761.tif	cten	Weizklamm	cten:CIA74	CIA74	Carabodidae	deadwood	447	10.7	0.023933069	276.136	161.156	274.607	158.403	270.631	170.329	275.218	161.461	273.995	161.461	273.078	161.767	272.16	162.073	271.243	162.379	270.325	162.685	269.408	163.296	268.796	163.908	268.491	164.825	268.491	166.048	268.491	166.966	268.796	167.883	269.408	168.8	270.02	169.412	273.383	158.709	271.854	159.015	270.631
200	762.tif	cten	Weizklamm	cten:CIA74	CIA74	Carabodidae	deadwood	369	8.1	0.021907141	244.708	192.406	241.185	194.574	252.566	194.303	244.708	193.49	245.25	194.303	245.521	194.845	245.792	195.658	246.334	196.471	246.876	197.013	247.418	197.555	248.231	197.555	249.043	197.555	249.856	197.284	250.398	196.742	251.211	196.2	251.482	195.658	252.024	194.845	241.998	195.658	242.54	196.742	243.082
201	763.tif	cten	Weizklamm	cten:CIA74	CIA74	Carabodidae	deadwood	422	10	0.023793517	202.389	164.651	202.629	167.776	212.244	162.728	203.35	165.132	204.072	165.613	204.793	166.334	205.514	166.815	206.235	167.055	207.196	167.536	207.917	167.536	208.879	167.536	209.84	167.055	210.561	166.574	211.283	165.853	211.763	165.372	212.004	164.411	212.244	163.69	203.591	168.497	204.552	169.459	205.514
202	764_Adu_Cten_CIA74_03.tif	cten	Weizklamm	cten:CIA74	CIA74	Carabodidae	deadwood	361	9	0.025014535	216.794	220.464	216.489	222.91	224.745	216.183	217.406	221.075	218.323	221.993	218.935	222.298	219.546	222.604	220.464	222.604	221.381	222.604	222.298	222.298	223.216	221.993	223.827	221.381	224.133	220.77	224.745	219.852	225.05	219.241	225.05	218.323	225.05	217.406	217.406	223.827	218.629	224.439	219.546
203	765_Adu_Oelo_CIA69_03.tif	oelo	Weizklamm	oelo:CIA69	CIA69	Carabodidae	deadwood	514	14.2	0.027682875	171.251	162.994	168.804	160.853	169.11	177.061	170.333	163.606	168.804	164.217	167.581	164.523	166.052	165.135	164.829	165.746	164.217	166.97	163.911	168.499	163.606	170.028	163.606	171.251	163.606	172.78	164.217	174.003	164.829	175.226	166.664	176.144	167.887	176.449	166.97	161.465	165.135	162.077	163.3
204	766.tif	oelo	Weizklamm	oelo:CIA69	CIA69	Carabodidae	deadwood	586	14.9	0.02545475	173.325	141.898	169.278	143.803	186.42	149.041	173.563	143.327	173.801	144.755	173.801	146.422	173.801	147.85	174.039	149.279	174.992	150.469	175.944	151.66	177.373	151.898	178.801	152.136	180.468	152.136	181.896	152.136	183.087	151.421	184.277	150.469	185.467	149.517	169.278	146.184	169.516	148.088	169.754
205	767.tif	oelo	Weizklamm	oelo:CIA69	CIA69	Carabodidae	deadwood	567	14.8	0.026113699	230.153	231.907	226.294	231.206	238.924	243.836	230.504	233.661	229.451	235.065	228.399	236.468	227.697	237.521	227.346	239.275	227.346	240.678	227.697	242.433	228.75	243.485	230.153	244.187	231.556	244.888	232.96	244.888	234.714	244.888	236.468	244.538	237.872	243.836	225.241	232.96	224.189	234.714	223.136
206	769.tif	oelo	Weizklamm	oelo:CIA69	CIA69	Carabodidae	deadwood	518	13.1	0.025233505	109.968	243.198	106.342	242.896	117.218	254.074	109.061	244.708	108.457	246.219	108.155	247.427	107.551	248.636	107.249	250.146	107.249	251.355	107.551	252.865	108.457	253.772	109.363	254.678	110.572	255.584	112.082	255.886	113.291	255.886	114.801	255.584	116.01	254.98	105.436	244.708	104.228	246.521	103.321
207	770.tif	oelo	Weizklamm	oelo:CIA69	CIA69	Carabodidae	deadwood	542	13.3	0.024588736	181.242	124.273	177.877	123.312	189.655	134.609	180.521	125.716	179.559	126.677	178.838	127.879	178.117	129.321	178.117	130.763	178.358	132.206	179.079	133.648	180.04	134.85	181.242	135.811	182.684	136.292	184.126	136.292	185.569	135.811	187.011	135.331	188.453	134.609	176.435	124.994	174.992	126.677	173.79
208	771.tif	oelo	Weizklamm	oelo:CIA69	CIA69	Carabodidae	deadwood	588	15.8	0.026952227	183.088	276.393	178.511	274.633	182.736	292.237	181.68	277.449	180.272	278.153	178.863	279.21	177.455	279.914	176.046	280.97	174.99	282.026	174.286	283.787	174.286	285.195	174.286	286.956	174.99	288.364	176.046	289.773	177.103	291.181	178.863	291.533	180.272	291.533	176.046	274.985	173.934	275.689	171.821
209	772_Adu_Oelo_CIA69_03.tif	oelo	Weizklamm	oelo:CIA69	CIA69	Carabodidae	deadwood	579	15	0.0259107	163.195	134.324	160.46	132.197	161.371	149.215	162.587	134.932	161.068	135.54	159.852	136.148	158.332	136.755	157.117	137.667	156.205	138.883	155.597	140.098	155.597	141.618	155.597	143.137	155.901	144.657	156.509	145.872	157.725	147.088	158.94	148	160.156	148.608	158.94	132.197	156.813	133.109	155.293
210	773_Adu_Oelo_CIA69_03.tif	oelo	Weizklamm	oelo:CIA69	CIA69	Carabodidae	deadwood	540	14.8	0.027405396	125.536	155.607	123.865	152.266	125.774	170.404	124.342	156.084	122.672	156.8	121.24	157.516	119.808	158.232	118.615	159.187	118.137	160.619	117.899	162.051	117.899	163.721	118.137	165.392	119.092	166.585	120.046	168.017	121.24	168.972	122.672	169.688	124.342	169.927	121.24	152.743	119.092	153.459	116.944
211	775_Adu_Oelo_CIA74_03.tif	oelo	Weizklamm	oelo:CIA74	CIA74	Carabodidae	deadwood	704	17.5	0.024855138	290.237	193.375	286.056	194.769	300.341	207.661	290.934	195.117	290.586	196.86	289.889	198.253	289.192	200.344	288.495	202.086	288.147	203.828	288.843	205.57	289.54	207.312	290.586	208.706	292.328	209.403	294.07	209.751	295.812	209.751	297.554	209.054	299.296	208.358	285.011	197.208	284.314	199.299	283.269
212	776.tif	oelo	Weizklamm	oelo:CIA74	CIA74	Carabodidae	deadwood	621	16.4	0.026336912	270.437	142.207	270.133	137.953	261.017	155.577	269.222	141.904	267.399	141.296	265.879	141.296	264.056	140.992	262.537	141.6	261.017	142.511	259.802	143.727	258.89	144.942	258.587	146.461	258.587	148.285	258.587	149.804	258.587	151.627	259.498	153.146	260.41	154.362	268.006	137.346	265.879	137.042	263.448
213	778.tif	oelo	Weizklamm	oelo:CIA74	CIA74	Carabodidae	deadwood	636	16.9	0.026508211	204.369	136.893	201.456	141.505	221.116	134.951	205.825	138.592	207.038	140.291	208.009	141.99	208.98	143.689	210.194	145.388	211.893	146.359	213.592	146.602	215.534	146.116	217.475	145.388	219.174	144.417	220.388	142.961	221.116	141.019	221.116	139.077	220.873	137.136	203.155	144.174	204.611	146.602	205.825
214	779_Adu_Oelo_CIA74_03.tif	oelo	Weizklamm	oelo:CIA74	CIA74	Carabodidae	deadwood	626	16.1	0.025753875	198.758	208.513	200.587	205.769	183.211	212.78	197.843	207.903	196.624	206.988	195.404	206.074	194.49	205.159	192.966	204.55	191.746	204.245	190.222	204.55	188.698	204.854	187.478	205.464	186.259	206.379	185.345	207.598	184.43	208.817	183.82	210.037	184.125	211.561	199.367	204.245	197.843	202.416	196.319
215	781_Adu_Oelo_CIA74_03.tif	oelo	Weizklamm	oelo:CIA74	CIA74	Carabodidae	deadwood	572	16	0.027895304	179.632	203.644	183.279	201.212	164.435	198.781	179.328	202.428	178.416	201.212	178.112	199.693	177.808	198.173	177.504	196.653	176.593	195.437	175.377	194.829	173.857	194.525	172.337	194.221	170.818	194.221	169.298	194.829	167.778	195.437	166.562	196.349	165.651	197.261	182.975	199.085	182.672	196.957	182.064
216	782.tif	oelo	Weizklamm	oelo:CIA74	CIA74	Carabodidae	deadwood	664	17.3	0.026000734	207.927	204.869	203.646	205.787	223.827	211.596	208.539	206.092	209.15	207.927	209.456	209.762	209.456	211.291	209.762	213.125	210.679	214.654	212.208	215.571	213.737	216.183	215.571	216.183	217.406	216.183	218.935	215.571	220.158	214.654	221.687	213.431	222.604	212.208	204.258	208.844	203.952	211.291	204.563
217	783.tif	oelo	Weizklamm	oelo:CIA74	CIA74	Carabodidae	deadwood	545	14.9	0.027355302	162.346	186.442	158.431	186.442	172.888	196.984	162.647	188.249	162.647	189.454	162.346	190.96	162.045	192.466	162.045	193.671	162.346	195.177	162.949	196.382	163.852	197.285	165.057	198.189	166.563	198.791	167.768	199.093	169.274	198.791	170.479	198.49	171.683	197.587	159.033	188.249	158.129	190.057	157.527
218	784.tif	oelo	Weizklamm	oelo:CIA74	CIA74	Carabodidae	deadwood	731	16.7	0.022861466	295.41	203.138	295.41	198.226	284.885	216.119	294.357	202.086	292.603	201.735	290.849	201.384	289.095	201.384	287.34	201.384	285.586	201.735	284.183	202.787	283.13	204.541	282.779	206.296	282.429	208.05	282.429	209.804	282.779	211.558	283.481	213.313	284.183	214.716	292.954	197.875	290.849	197.174	288.393
219	901	cret	Paldau	cret:BF003	BF003	Carabodidae		736	22.4	0.030434783	199.994424	211.132128	195.151944	210.405756	202.657788	233.407536	198.54168	213.311244	197.33106	214.763988	196.12044	216.216732	195.394068	217.9116	194.667696	219.606468	194.183448	221.54346	193.941324	223.480452	193.941324	225.417444	194.183448	227.354436	194.90982	229.049304	195.878316	230.744172	197.33106	231.954792	198.783804	233.165412	200.720796	233.407536	193.6992	211.8585	192.004332	214.037616	190.551588
220	902	cret	Paldau	cret:BF003	BF003	Carabodidae		704	23.4	0.033238636	186.846855	221.097015	181.953975	220.79121	198.77325	241.280145	185.623635	223.23765	184.70622	225.378285	183.788805	227.51892	182.87139	229.96536	182.25978	232.105995	182.25978	234.552435	182.565585	236.998875	184.09461	239.445315	185.623635	240.97434	187.458465	242.19756	189.5991	243.114975	191.739735	243.42078	194.186175	243.114975	196.632615	242.19756	180.42495	223.543455	178.59012	225.989895	177.3669
221	903	cret	Paldau	cret:BF003	BF003	Carabodidae		691	23.5	0.034008683	219.897072	161.646192	215.042832	160.432632	216.741816	184.946544	218.4408	163.587888	216.499104	164.558736	214.80012	166.015008	213.101136	167.228568	211.402152	168.68484	209.94588	170.626536	208.975032	172.568232	208.246896	174.75264	208.004184	176.937048	208.246896	179.121456	209.460456	180.82044	210.916728	182.519424	212.858424	183.732984	214.80012	184.703832	212.615712	161.888904	210.188592	163.345176	207.761472
222	904	cret	Paldau	cret:BF003	BF003	Carabodidae		795	24.1	0.030314465	209.398124	254.073776	208.18246	249.21112	195.114072	273.5244	207.574628	254.073776	205.1433	254.377692	202.711972	254.377692	200.280644	254.681608	197.849316	255.593356	195.721904	256.505104	194.202324	258.3286	192.378828	260.152096	190.859248	262.279508	190.251416	264.40692	189.9475	266.838248	190.555332	269.269576	191.770996	271.396988	193.898408	272.612652	205.1433	248.907204	202.10414	248.907204	198.761064
223	905	cret	Paldau	cret:BF003	BF003	Carabodidae		655	21.9	0.033435115	218.659876	207.894346	215.549834	205.980474	212.679026	228.946938	217.224472	208.612048	215.3106	209.32975	213.635962	210.286686	211.961324	211.243622	210.52592	212.439792	209.32975	213.875196	208.612048	215.789068	208.13358	217.70294	207.894346	219.616812	207.894346	221.530684	207.894346	223.444556	208.612048	225.119194	209.808218	226.554598	211.243622	227.990002	212.91826	206.458942	210.52592	207.176644	208.372814
224	906	cret	Paldau	cret:BF003	BF003	Carabodidae		708	23	0.032485876	164.66167	180.526882	164.421288	176.200006	147.594548	195.91133	162.738614	180.2865	160.575176	179.805736	158.411738	179.324972	156.2483	179.08459	153.84448	179.08459	151.681042	179.565354	149.757986	180.526882	148.075312	181.728792	146.392638	183.411466	145.43111	185.334522	144.950346	187.49796	144.950346	189.661398	145.43111	191.824836	146.392638	193.747892	161.296322	175.238478	158.65212	174.517332	155.767536
225	907	cret	Paldau	cret:BF003	BF003	Carabodidae		642	22.3	0.034735202	173.004254	135.415586	170.353771	132.283197	164.088993	155.896591	171.558536	136.138445	169.630912	136.861304	167.703288	137.584163	165.775664	138.307022	163.84804	139.270834	162.161369	140.234646	160.715651	141.680364	159.751839	143.607988	159.269933	145.535612	158.788027	147.463236	159.02898	149.631813	159.510886	151.559437	160.715651	153.005155	162.402322	154.20992	167.944241	133.247009	165.293758	133.969868	162.884228
[truncated: 23 more columns]
