# Supplementary material for: Claw shape variation in oribatid mites of the genera Carabodes and Caleremaeus: exploring the interplay of habitat, ecology and phylogenetics
Source: PeerJ. 2023 Sep 25;11:e16021. doi: 10.7717/peerj.16021 (PMC10538281; doi:10.7717/peerj.16021)
Supplement: Data S1 [file peerj-11-16021-s007.zip › Meanshapes_Caleremaeus.csv]

specipop	species	habitats	x1	y1	x2	y2	x3	y3	x4	y4	x5	y5	x6	y6	x7	y7	x8	y8	x9	y9	x10	y10	x11	y11	x12	y12	x13	y13	x14	y14	x15	y15	x16	y16	x17	y17	x18	y18	x19	y19	x20	y20	x21	y21	x22	y22	x23	y23	x24
Calp CIA22	calp	moss on wall	-0.230292854	-0.128205706	-0.268092143	-0.072611779	0.166362771	-0.160514898	-0.205680073	-0.112540651	-0.17888783	-0.083483322	-0.154725229	-0.048650259	-0.122918839	-0.016858301	-0.089549734	0.009467473	-0.053801674	0.030181222	-0.014050763	0.042110076	0.027616423	0.046803118	0.066973459	0.037528463	0.107461952	0.017893378	0.137373016	-0.011213034	0.157018144	-0.04643787	0.167952549	-0.083156775	0.167065911	-0.117425421	-0.241805652	-0.035410997	-0.210343918	0.009857375	-0.171515494	0.054553794	-0.132228989	0.089716597	-0.085064516	0.116241201	-0.032934616	0.134174202	0.022919938
Calp CIA40	calp	moss on rock	-0.229291068	-0.131138401	-0.269354341	-0.072679892	0.161633914	-0.164358118	-0.202940204	-0.114964108	-0.17763547	-0.083993477	-0.152586465	-0.050889333	-0.123922349	-0.015518041	-0.090998763	0.014177025	-0.053830408	0.035071647	-0.012925866	0.048779742	0.030561521	0.050054726	0.072199974	0.042725437	0.111611227	0.019186627	0.142501932	-0.010645079	0.159975039	-0.045583616	0.165356701	-0.083857492	0.167192817	-0.122163194	-0.238757773	-0.03784702	-0.209160608	0.007240139	-0.171536187	0.052313066	-0.132618766	0.089259674	-0.085331446	0.119650498	-0.032591228	0.13639744	0.023388451
Calp CIA76	calp	alpin meadow	-0.224056231	-0.131374374	-0.270954896	-0.069081935	0.174089958	-0.161696545	-0.205071364	-0.111712002	-0.181224976	-0.080715547	-0.154258561	-0.048852625	-0.123056291	-0.016892948	-0.089544569	0.010942254	-0.053893228	0.031217315	-0.013282611	0.044084166	0.026410696	0.044076581	0.067218552	0.038227388	0.104833862	0.01716318	0.135146272	-0.011793419	0.153096091	-0.046034075	0.165814661	-0.084377916	0.166328597	-0.117606665	-0.245545729	-0.031578594	-0.210440918	0.009287977	-0.171581743	0.052714067	-0.13162302	0.086250556	-0.085067503	0.114633902	-0.033514889	0.131740436	0.022028278
Clig CIA58	clig	deadwood	-0.234727354	-0.123538978	-0.2695561	-0.069966738	0.179819407	-0.157763244	-0.211746108	-0.107755231	-0.184728466	-0.07757468	-0.158759911	-0.042222103	-0.126652982	-0.009191096	-0.090386765	0.017560068	-0.053723762	0.036199599	-0.012592244	0.046761416	0.028574135	0.048008501	0.069644084	0.040366644	0.110681898	0.019824147	0.141613097	-0.009534871	0.162891148	-0.045894385	0.174665825	-0.083472271	0.177292375	-0.120057124	-0.240219243	-0.03605549	-0.208342227	0.006865555	-0.170967416	0.051853353	-0.131259142	0.086051378	-0.08477736	0.110483472	-0.034097976	0.125648092	0.019364461
Clig CIA69	clig	deadwood	-0.223988092	-0.13215177	-0.26935409	-0.068817563	0.186251832	-0.157908199	-0.203777375	-0.113075996	-0.18244742	-0.078600439	-0.15806748	-0.042789715	-0.124971816	-0.010849451	-0.091012591	0.016564827	-0.053300687	0.032449762	-0.013792568	0.042988416	0.025973485	0.043717654	0.063994423	0.035105687	0.1000845	0.013534597	0.129828591	-0.013805156	0.150213808	-0.047133338	0.166156585	-0.083413786	0.174716926	-0.118669961	-0.243415243	-0.032505386	-0.214201467	0.014404666	-0.17356242	0.057272169	-0.132271054	0.090737802	-0.084517967	0.115890203	-0.033059569	0.131834058	0.020404195
Clig CIA74	clig	deadwood	-0.226836698	-0.130769532	-0.274700006	-0.067611159	0.175790202	-0.163503811	-0.205354747	-0.112650933	-0.180842528	-0.08109772	-0.154790504	-0.047810336	-0.123916172	-0.014608451	-0.090000863	0.011706337	-0.053830888	0.032233558	-0.012279463	0.047279339	0.029555398	0.049294596	0.068602544	0.039283313	0.105500299	0.016505105	0.13486467	-0.011773973	0.152960026	-0.046409683	0.163331373	-0.084390705	0.16942432	-0.117522461	-0.244591492	-0.032066508	-0.210667611	0.009500704	-0.170468358	0.052322047	-0.130213228	0.085214359	-0.084670227	0.111024939	-0.03343191	0.13081258	0.020878837
Cmen CIA71	cmen	moss on rock	-0.224236183	-0.131439475	-0.270596343	-0.06845652	0.185354632	-0.159863918	-0.201688663	-0.114475581	-0.179900734	-0.081453427	-0.152224123	-0.050520332	-0.121688046	-0.017906689	-0.087736795	0.007593074	-0.052808769	0.025907912	-0.013316706	0.037818787	0.024147781	0.039812469	0.062263275	0.032742731	0.098203303	0.012250647	0.126942623	-0.016121622	0.146808072	-0.048338649	0.164152318	-0.084272447	0.174213418	-0.120658628	-0.244056451	-0.032469319	-0.214614078	0.015127229	-0.174724094	0.061894236	-0.133296324	0.095777663	-0.08507727	0.122231456	-0.031594994	0.136831377	0.022960658
Cmen CIA72	cmen	moss on rock	-0.225588456	-0.130110166	-0.271948309	-0.068913524	0.182903335	-0.163416691	-0.202695374	-0.114444293	-0.178088968	-0.083457325	-0.151188048	-0.052935515	-0.119531791	-0.021299086	-0.086978882	0.004448123	-0.052382908	0.026177514	-0.01480192	0.038915026	0.025918583	0.041545727	0.063372357	0.0334144	0.098704358	0.013558243	0.127605526	-0.014349315	0.146081835	-0.048279023	0.159946209	-0.087152471	0.168889178	-0.122097006	-0.246678878	-0.030780832	-0.211842394	0.011063862	-0.172940261	0.05580076	-0.132018002	0.090878019	-0.08512336	0.118268078	-0.032315708	0.13836479	0.025228753
Cmen CIA73	cmen	moss on rock	-0.230798511	-0.126343223	-0.266676456	-0.073152829	0.181899138	-0.158610039	-0.207011747	-0.110583043	-0.183376009	-0.077973763	-0.156742365	-0.045232671	-0.123904338	-0.015156645	-0.089003024	0.00851169	-0.053282352	0.028257991	-0.014285244	0.040277883	0.026607952	0.044571233	0.066459671	0.03688458	0.104055545	0.016690273	0.134145196	-0.011769758	0.153174759	-0.046514001	0.166659857	-0.084338926	0.170307342	-0.123583471	-0.244391097	-0.032024278	-0.213497492	0.01301232	-0.172141196	0.053921818	-0.132235056	0.089573232	-0.08535271	0.116652858	-0.033427868	0.131150324	0.020532605
[truncated: 15 more columns]
