# Supplementary material for: Claw shape variation in oribatid mites of the genera Carabodes and Caleremaeus: exploring the interplay of habitat, ecology and phylogenetics
Source: PeerJ. 2023 Sep 25;11:e16021. doi: 10.7717/peerj.16021 (PMC10538281; doi:10.7717/peerj.16021)
Supplement: Data S1 [file peerj-11-16021-s007.zip › Meanshapes_Carabodes.csv]

specipop	species	habitats	x1	y1	x2	y2	x3	y3	x4	y4	x5	y5	x6	y6	x7	y7	x8	y8	x9	y9	x10	y10	x11	y11	x12	y12	x13	y13	x14	y14	x15	y15	x16	y16	x17	y17	x18	y18	x19	y19	x20	y20	x21	y21	x22	y22	x23	y23	x24
Carabodes areolatus CIA03	Care	7	0.228340189	0.137628769	0.269559937	0.067458622	-0.164809164	0.149900722	0.200341114	0.117473843	0.176338385	0.09268523	0.153752615	0.062963775	0.126305102	0.033575984	0.095339126	0.006955455	0.060918535	-0.015772146	0.022530388	-0.029066608	-0.018129309	-0.03378175	-0.058564461	-0.030286373	-0.096175828	-0.017888908	-0.125639429	0.005788592	-0.146723282	0.0376108	-0.156797889	0.074799443	-0.161660951	0.115153605	0.241844163	0.027324958	0.212718513	-0.015955214	0.177867414	-0.058416754	0.137564445	-0.097999362	0.091077219	-0.128495649	0.038293301	-0.146127126	-0.018681442
Carabodes areolatus CIA55	Care	7	0.225854217	0.135359791	0.270046679	0.060983761	-0.170647305	0.157069897	0.194260863	0.117181678	0.166682131	0.095168046	0.142609975	0.066558026	0.115752312	0.035230093	0.089134235	0.00306146	0.058153623	-0.022053178	0.022786532	-0.038070036	-0.014986773	-0.041936594	-0.053056384	-0.036808884	-0.088923328	-0.020987933	-0.120314869	0.005180727	-0.142321284	0.040454615	-0.153248473	0.080967	-0.158723996	0.123605539	0.238849791	0.023771114	0.207166794	-0.017532933	0.174445987	-0.062110737	0.13644415	-0.102510759	0.09082113	-0.132470521	0.038988033	-0.153245099	-0.016618775
Carabodes areolatus CIA56	Care	7	0.225708248	0.144079685	0.265668248	0.070545754	-0.156243621	0.169006571	0.195465366	0.122436833	0.168906565	0.096726487	0.143778508	0.066732449	0.117800418	0.032800446	0.090977668	8.33E-05	0.059926164	-0.02549482	0.022750969	-0.04033694	-0.018211278	-0.047695373	-0.056738315	-0.041728446	-0.093825739	-0.02660366	-0.12423582	-7.61E-05	-0.142596198	0.036703095	-0.151447373	0.079505008	-0.15353999	0.125991563	0.232212951	0.031114693	0.203052696	-0.015138151	0.17125058	-0.062707886	0.134892091	-0.107081812	0.090324047	-0.138533262	0.038280846	-0.157510642	-0.018430121
Carabodes areolatus CIA74	Care	7	0.225069398	0.139374668	0.275337806	0.067461283	-0.16939546	0.157829739	0.1991407	0.116573389	0.177170317	0.090377651	0.155278261	0.062330594	0.128646084	0.034553639	0.099073638	0.007842269	0.065222089	-0.014261303	0.027752317	-0.028402611	-0.011088697	-0.032833096	-0.048268377	-0.02729017	-0.082836918	-0.012309413	-0.112682226	0.011310884	-0.132087129	0.04321131	-0.146477806	0.079312882	-0.156866824	0.119487303	0.247940593	0.027653272	0.22001445	-0.015501304	0.18384558	-0.056285829	0.141629906	-0.095923201	0.093653119	-0.128871092	0.039592719	-0.148665407	-0.018230163
Carabodes ornatus CIA42	Corn	10	0.232218391	0.126433679	0.276564966	0.056579483	-0.174121855	0.155221673	0.202264704	0.107680927	0.176269453	0.085018475	0.151751523	0.058670543	0.124116736	0.03121195	0.094648689	0.004558968	0.061047691	-0.017052259	0.023597329	-0.032079196	-0.015308053	-0.03751808	-0.053138268	-0.0319238	-0.090698336	-0.019002567	-0.12404195	0.003086601	-0.14795965	0.034248613	-0.16201497	0.071288823	-0.169508551	0.113917075	0.244518535	0.021913935	0.212241221	-0.016026564	0.178885005	-0.057221113	0.140098976	-0.0946621	0.095023091	-0.123853701	0.043568946	-0.139984939	-0.012026734
Carabodes ornatus CIA74	Corn	10	0.207586129	0.129324463	0.268095251	0.049733012	-0.179021855	0.153857489	0.184085362	0.109162372	0.165640086	0.084665552	0.145634052	0.058958392	0.120629705	0.032021778	0.09370939	0.004373783	0.061338231	-0.017130482	0.023719508	-0.03253962	-0.016049557	-0.038273765	-0.054047001	-0.031384113	-0.091269063	-0.016691236	-0.124829377	0.006484911	-0.147016906	0.038607789	-0.160380201	0.076064119	-0.169195793	0.11740632	0.244743916	0.012719807	0.21822319	-0.025293379	0.185413273	-0.063450617	0.146434608	-0.100068008	0.100445009	-0.13010188	0.047473637	-0.149070408	-0.010138197
Carabodes coriaceus CIA09	Ccor	9	0.221193061	0.116465332	0.265287804	0.051656362	-0.186329934	0.155597584	0.193842438	0.098263406	0.170550713	0.076458687	0.147612451	0.051348699	0.121161966	0.024950097	0.092286071	-0.000451934	0.058324635	-0.019395298	0.019937812	-0.033159423	-0.020638982	-0.037959007	-0.060409582	-0.032401678	-0.098999354	-0.018855373	-0.132600586	0.005083845	-0.159062142	0.037489173	-0.173484607	0.076606972	-0.179715025	0.119891639	0.235578111	0.018167995	0.209590812	-0.021568809	0.178947059	-0.061369614	0.141331302	-0.096702246	0.096489825	-0.124340835	0.045472081	-0.143336732	-0.009711814
Carabodes marginatus CIA12	Cmar	16	0.22846425	0.119306197	0.269949963	0.05595248	-0.185138912	0.148596944	0.200261233	0.102425327	0.177733449	0.079868268	0.155222395	0.05477734	0.127853214	0.029389343	0.09704765	0.005667671	0.063046412	-0.015417398	0.025049937	-0.028147184	-0.014814953	-0.032597871	-0.054113602	-0.029169334	-0.090438245	-0.015123531	-0.123825923	0.007695285	-0.149843088	0.038333912	-0.165130783	0.07500266	-0.176453173	0.114882273	0.242311192	0.020907655	0.213700233	-0.018231091	0.181459585	-0.059573125	0.142116318	-0.09549516	0.095095887	-0.121273364	0.042720689	-0.140217319	-0.012536227
Carabodes labyrinthicus CIA21	Clab	22	0.22166043	0.133211669	0.265511184	0.066908883	-0.175786271	0.152115311	0.195934244	0.109781021	0.176474427	0.081359188	0.154264028	0.052217229	0.127565744	0.022396897	0.09659898	-0.003122462	0.062176996	-0.024645463	0.023752598	-0.034747486	-0.017027781	-0.037128185	-0.057259579	-0.031061123	-0.095136045	-0.016385994	-0.12661785	0.008621036	-0.150318769	0.042114006	-0.163119503	0.082960252	-0.169061937	0.124754452	0.239774043	0.026287965	0.214801844	-0.018854305	0.181219252	-0.059852952	0.141340492	-0.097236393	0.095839305	-0.12748841	0.044186778	-0.145163308	-0.011669616
Carabodes labyrinthicus CIA09	Clab	22	0.219440183	0.13748696	0.265123525	0.068020401	-0.17106146	0.15828282	0.191595724	0.115118302	0.168403586	0.088079537	0.144827426	0.058555288	0.118556694	0.026352566	0.088055775	-0.002541435	0.053419836	-0.026465867	0.014853589	-0.041300853	-0.02593277	-0.045435998	-0.066203907	-0.040951598	-0.102412188	-0.024479296	-0.133066013	0.003340336	-0.153117445	0.039959721	-0.16073661	0.081516825	-0.166652633	0.124957234	0.238362225	0.027271626	0.208441849	-0.015154604	0.176056758	-0.059968983	0.13640747	-0.09930415	0.091189417	-0.13182946	0.040120438	-0.151133873	-0.014843851
Carabodes labyrinthicus CIA45	Clab	22	0.223453787	0.133903231	0.268198552	0.066731667	-0.174566444	0.164446396	0.195221958	0.112196659	0.170903475	0.086407068	0.147616919	0.056284716	0.121653916	0.023484798	0.09158037	-0.006619295	0.057974963	-0.031993453	0.020373698	-0.046490211	-0.01954799	-0.049355408	-0.059220852	-0.04310892	-0.096327404	-0.027124133	-0.126761698	-0.0003497	-0.147440578	0.035713228	-0.158975752	0.077879764	-0.166898357	0.1238432	0.240751124	0.027842908	0.210457775	-0.013168124	0.176532205	-0.056565196	0.13734508	-0.096741727	0.092390667	-0.128580942	0.042177483	-0.150542911	-0.011579509
Carabodes labyrinthicus CIA47	Clab	22	0.221931318	0.131759675	0.269723715	0.063128334	-0.174254122	0.161165873	0.194517163	0.109759081	0.169321198	0.085348678	0.146355605	0.055809815	0.118200932	0.026216137	0.088393103	-0.003206423	0.055375796	-0.028878361	0.01799022	-0.043820158	-0.021577001	-0.048015608	-0.060526553	-0.041550355	-0.098238046	-0.025574768	-0.129394854	0.001770611	-0.151085358	0.038209333	-0.160759919	0.080395884	-0.164667377	0.125068256	0.241953749	0.023287838	0.211298302	-0.01708733	0.177639674	-0.059197562	0.138557947	-0.098021106	0.094362244	-0.130432337	0.044494179	-0.150805024	-0.009388306
Carabodes rugosior CIA67	Crug	4	0.221800772	0.151981408	0.265421447	0.075914286	-0.158982768	0.168373436	0.194915992	0.125528399	0.173474592	0.093790449	0.152154972	0.059570711	0.126298737	0.02539839	0.096191142	-0.003766118	0.06145326	-0.026379503	0.022617566	-0.041489513	-0.017901493	-0.04587895	-0.056425694	-0.039787941	-0.091091355	-0.022880027	-0.121278563	0.003939149	-0.140767534	0.040487765	-0.151105721	0.083150389	-0.155931695	0.130056713	0.237515988	0.031260404	0.210032352	-0.016251516	0.176118875	-0.061300063	0.136923378	-0.102933083	0.090221301	-0.132367563	0.037334846	-0.151128103	-0.01918566
Carabodes rugosior CIA77	Crug	4	0.219685537	0.143213699	0.264464921	0.068976179	-0.16791754	0.166632813	0.19456533	0.118801085	0.173952744	0.089723393	0.149886238	0.060102279	0.123920715	0.02773864	0.092761914	0.000923486	0.05837405	-0.023076474	0.021303482	-0.039385515	-0.017427785	-0.044645693	-0.055634871	-0.040837737	-0.090172497	-0.025335151	-0.118710155	0.002090616	-0.138005735	0.038349773	-0.14815887	0.079992208	-0.157349331	0.124858318	0.238453202	0.026052445	0.210329358	-0.017948184	0.175042701	-0.059422743	0.13478879	-0.099543853	0.089421186	-0.132226016	0.037846701	-0.150074207	-0.018008067
Carabodes tenuis CIA58	Cten	2	0.220157166	0.125816283	0.2692401	0.05538304	-0.189799291	0.150880682	0.193959293	0.104729221	0.172060085	0.079308932	0.150297451	0.051387171	0.125000008	0.02320832	0.096218029	-0.001659132	0.063729118	-0.023320577	0.026858476	-0.034330973	-0.012820362	-0.036121213	-0.052753281	-0.031081008	-0.089523899	-0.015671638	-0.123375756	0.008183556	-0.148474015	0.04028992	-0.162609648	0.078364542	-0.176762163	0.117891186	0.241727651	0.017640925	0.214272809	-0.022622489	0.181955443	-0.061991078	0.145256091	-0.099502519	0.101565261	-0.127290332	0.05071396	-0.144347298	-0.00524569
Carabodes tenuis CIA74	Cten	2	0.224024184	0.144234357	0.286612182	0.052494219	-0.174211003	0.158006762	0.196728857	0.120950723	0.174780531	0.091961275	0.152224218	0.061838579	0.12530816	0.032279604	0.095716182	0.005216977	0.063238751	-0.018484936	0.026843814	-0.031770608	-0.011096859	-0.035318596	-0.0469782	-0.027930863	-0.080115812	-0.010760308	-0.111674941	0.01268291	-0.133595395	0.044016419	-0.146716942	0.081022832	-0.160735952	0.121792263	0.251505716	0.01683367	0.220231271	-0.024637376	0.185827219	-0.066392571	0.146694912	-0.104640565	0.101018444	-0.131078596	0.049304133	-0.146540158	-0.006245433
Carabodes tenuis CIA59	Cten	2	0.213971964	0.129853817	0.260840606	0.058354192	-0.171061376	0.162031106	0.194493152	0.105985122	0.178933743	0.078469941	0.159796839	0.051269825	0.136495162	0.022213858	0.105039712	0.001248789	0.071149676	-0.021009088	0.03474111	-0.037193004	-0.002819718	-0.037571008	-0.041578408	-0.031240638	-0.077757687	-0.014675433	-0.110468637	0.011202104	-0.138200183	0.044383565	-0.158548137	0.083672515	-0.170463724	0.124969528	0.244591065	0.015415109	0.217634992	-0.022194285	0.185801888	-0.061776532	0.146756297	-0.099227013	0.103227647	-0.132915171	0.05375335	-0.153225133	-0.000940901
Carabodes reticulatus BF03	Cret	3	0.233311482	0.123485705	0.275009892	0.060079639	-0.183349773	0.150186153	0.207599949	0.100771181	0.18472044	0.074904576	0.159994605	0.048629308	0.132082669	0.021603291	0.101276306	-0.002622324	0.06632537	-0.020622592	0.027033606	-0.029889803	-0.014341	-0.033087716	-0.054745813	-0.028420111	-0.092991323	-0.01515824	-0.12732446	0.006616974	-0.154169165	0.036528881	-0.171472248	0.072531482	-0.178736974	0.113147937	0.24742409	0.02233209	0.219411216	-0.017908379	0.18711113	-0.057656712	0.148636454	-0.09189206	0.103278017	-0.117049578	0.05173008	-0.130515283	-0.00391104
[truncated: 15 more columns]
