# Supplementary material for: Claw shape variation in oribatid mites of the genera Carabodes and Caleremaeus: exploring the interplay of habitat, ecology and phylogenetics
Source: PeerJ. 2023 Sep 25;11:e16021. doi: 10.7717/peerj.16021 (PMC10538281; doi:10.7717/peerj.16021)
Supplement: File S1 [file peerj-11-16021-s008.zip]

Archive with 2 entries (2 files):
- Caleremaeus_PeerJ_1.R
- Carabodes_PeerJ_2.R
